# Supplementary material for: Associations between Serum Uric Acid and the Remission of Non-Alcoholic Fatty Liver Disease in Chinese Males
Source: PLoS One. 2016 Nov 11;11(11):e0166072. doi: 10.1371/journal.pone.0166072 (PMC5106003; doi:10.1371/journal.pone.0166072)
Supplement: S1 Table — (XLSX) [file pone.0166072.s001.xlsx]

## Sheet: Sheet1
Number	sex	age	ua	NAFLD07	NAFLD13	wc	bmi	hypertension	AntiHypertension	diabetes	Antidiabetes	hyperlipidemia	AntiHyperlipidemia	metabolic	SBP	DBP	alt	ast	tg	tc	scr	glucose	ldl	hdl	smoke
1	1	56	440.7	1	1	95	29.74	1	1	1	0	0	0	1	116	80	16	17	1.57	4.81	70.1	7.27	2.76	1.4	0
2	1	59	492.1	1	1	85	24.61	0	0	0	0	1	0	0	110	70	20	22	5.64	4.71	71.1	5.98	1.92	0.89	1
3	1	56	460.6	1	1	99	29.75	1	0	0	0	1	0	1	150	110	91	54	4.4	5.3	91.9	7.05	3.03	0.91	0
4	1	53	434.9	1	1	99	26.23	0	0	0	0	1	0	0	120	80	23	18	4.52	4.79	83.8	5.38	2.25	0.82	1
5	1	57	403.2	1	1	90	26.1	0	0	0	0	1	1	0	105	70	19	17	2.02	5.63	79.2	5.39	4.13	0.8	1
6	1	60	508.5	1	1	109	30.76	1	0	0	0	1	1	0	145	98	31	24	2.17	5.61	71	5.55	4.18	1.08	1
7	1	42	373.6	1	1	105	30.56	0	0	0	0	1	0	1	130	85	77	43	9.76	7.8	59.6	10.94	3.31	1.16	1
8	1	52	465.7	1	1	90	25.56	0	0	0	0	1	0	0	110	70	19	22	2.64	5.54	82.2	5.91	3.37	1.13	0
9	1	39	391.6	1	1	89	27.44	0	0	0	0	1	0	0	110	70	14	14	3.25	4.4	78.7	5.51	2.21	0.93	1
10	1	40	316.1	1	0	86	25.76	0	0	0	0	0	0	0	126	80	36	28	1.26	5.54	73.9	5.49	3.39	1.83	0
11	1	38	430.9	1	1	101	28.73	0	0	0	0	0	0	0	130	80	54	30	0.57	4.29	65.6	5.34	2.67	1.43	0
12	1	46	371.6	1	1	90	28.01	1	0	0	0	1	0	1	150	100	18	19	3.11	4.87	80.8	6.24	2.94	0.98	0
13	1	34	438.4	1	1	83	22.53	0	0	0	0	0	0	0	122	80	43	24	1.79	4.47	86.5	5.47	2.94	0.99	0
14	1	64	486.3	1	1	89	27.73	0	0	0	0	1	0	0	130	80	28	24	2.37	5.57	77.6	5.57	3.56	1.16	0
15	1	47	494.5	1	1	101	29.41	0	0	0	0	0	0	0	115	80	57	33	0.96	5.6	66.1	5.78	4.33	0.95	1
16	1	50	410.7	1	0	90	27.06	0	0	0	0	1	0	1	130	85	90	49	2.72	5.65	90.3	6.35	4.08	0.83	1
17	1	57	329.8	1	1	86	25.97	0	0	0	0	0	0	0	110	70	21	22	1.63	5.37	77.1	5.59	3.96	1.04	1
18	1	51	378.1	1	1	82	20.83	0	0	0	0	1	1	0	110	80	60	31	1.92	3.66	78.8	5.45	2.15	0.91	0
19	1	56	304.8	1	1	90	24.22	0	0	0	0	1	0	0	120	80	16	14	6.34	5.19	79	6.25	2.02	0.79	1
20	1	56	431.4	1	1	94	26.93	0	0	0	0	0	0	0	130	80	32	19	1.07	5.11	74.8	5.24	3.73	1.1	0
21	1	47	317.9	1	0	82	22.53	1	0	0	0	1	1	0	130	100	20	14	2.18	4.98	66	5.29	2.75	1.2	1
22	1	44	362.8	1	1	85	24.91	0	0	0	0	0	0	0	110	70	23	17	1.65	4.91	62.3	6.33	3.42	1.14	0
23	1	51	438.4	1	1	89	29.05	1	0	0	0	0	0	0	144	100	27	18	0.96	4.84	74.6	5.12	3.41	1.28	0
24	1	56	296.7	1	1	101	31.83	1	1	1	0	0	0	1	120	80	112	57	2.07	5.29	70.5	11.15	3.36	1.1	0
25	1	53	418.5	1	1	88	26.67	0	0	0	0	0	0	0	115	80	46	32	1.07	5.2	86.4	6.53	3.6	1.32	0
26	1	42	375.1	1	1	97	30.51	1	0	0	0	1	0	1	130	100	92	39	5.4	4.3	74.1	6.1	1.81	0.99	1
27	1	51	416.5	1	1	83	24.69	1	0	0	0	1	0	0	136	90	49	29	2.38	5.7	70.8	5.97	3.92	1.13	0
28	1	50	389.9	1	1	81	22.91	0	0	0	0	1	0	0	120	95	55	29	2.38	6.89	98.7	5.61	4.9	1.38	0
29	1	56	497.5	1	1	95	28.6	1	0	1	0	0	0	0	145	105	183	79	1.69	5.15	88.6	7.57	3.6	1.09	0
30	1	46	338.5	1	1	88	24.91	0	0	1	0	1	0	0	120	80	51	63	2.26	5.15	61.6	10.53	3.47	1.02	1
31	1	59	422.2	1	1	90	25.61	1	1	0	0	0	0	1	120	85	28	22	1.02	4.79	79.4	6.43	3.38	1.05	1
32	1	45	331	1	1	84	24.13	0	0	0	0	0	0	0	110	75	21	24	1.15	5.12	85.2	5.51	3.68	1.16	0
33	1	64	245.1	1	1	86	24.31	1	1	1	0	1	1	1	130	80	31	25	2.18	4.51	77.5	7.45	2.87	0.88	0
34	1	55	337.6	1	1	79	21.91	0	0	0	0	1	0	0	135	90	27	16	4.36	4.96	72.3	4.78	2.74	1.09	1
35	1	55	412.5	1	1	83	25.23	0	0	0	0	1	0	0	120	70	45	27	1.61	6.53	82	5.94	2.22	3.54	0
36	1	58	390.8	1	0	97	28.69	0	0	0	0	1	0	1	120	80	43	30	4.23	5.37	77.6	6.31	2.99	1.06	0
37	1	49	397.1	1	1	89	25.11	0	0	0	0	0	0	0	108	65	66	33	1.91	4.98	86.8	4.9	3.37	1.15	1
38	1	61	375	1	1	90	26.09	0	0	0	0	0	0	1	130	84	19	22	1.85	5.59	81	6.52	3.65	1.52	0
39	1	64	334.5	1	1	91	24.82	0	0	0	0	1	1	0	130	86	41	25	2.18	3.19	75.7	7.05	1.75	0.64	0
40	1	65	352.7	1	1	104	32.28	1	1	0	0	0	0	1	120	80	19	18	0.94	5.09	80.2	6.46	3.39	1.24	0
41	1	59	329.7	1	1	85	24.84	1	1	0	0	0	0	0	120	80	17	18	1.18	5.71	83.1	5.11	3.94	1.22	1
42	1	43	367.7	1	1	89	26.2	0	0	0	0	1	1	0	120	70	46	31	1.91	4.16	90	4.63	2.69	0.93	0
43	1	42	349.3	1	1	96	27.18	0	0	0	0	1	1	0	120	88	33	24	2.11	4.48	73.7	5.1	2.74	1.16	0
44	1	54	400.1	1	1	95	26.85	0	0	0	0	0	0	1	150	90	38	23	2.05	5.74	70.3	6.48	4.47	0.86	1
45	1	50	341.8	1	1	85	28.41	1	0	1	0	1	0	1	160	100	20	17	3.36	4.44	64.4	7.71	1.49	1.28	1
46	1	56	472.9	1	1	91	29.07	0	0	0	0	0	0	1	130	85	54	30	1.75	6.07	64.9	6.1	4.13	1.23	1
47	1	56	443.2	1	1	96	29.04	1	1	0	0	0	0	0	110	70	23	22	1.09	3.78	84.5	5.43	2.45	1.12	0
48	1	41	511.9	1	1	86	25.99	0	0	0	0	1	0	0	120	70	151	61	4.19	5.46	63.8	5.11	3.25	0.98	1
49	1	50	316.9	1	1	93	27.89	1	1	0	0	1	0	1	130	80	23	19	2.65	5.86	79.9	5.99	4	1.28	0
50	1	56	398.7	1	1	116	32.3	1	0	0	0	0	0	0	140	95	15	18	1.19	4.35	85.9	5.47	3.33	0.86	1
51	1	65	387.9	1	0	83	21.55	0	0	0	0	1	1	0	110	80	25	27	1.91	5.63	76.4	5.35	3.73	1.38	1
52	1	60	417.9	1	1	89	23.49	0	0	0	0	0	0	0	110	70	12	18	2.47	4.05	69.3	5.64	1.94	1.15	0
53	1	44	355.1	1	1	96	29.36	0	0	0	0	0	0	0	105	70	64	21	1.54	3.22	61.1	5.53	1.66	1.28	0
54	1	40	397.9	1	1	93	29.05	0	0	0	0	0	0	0	110	80	32	24	1.88	4.2	82.4	5.83	2.69	1.02	0
55	1	42	413.2	1	1	81	23.07	0	0	0	0	1	1	0	120	70	23	26	2.24	4.26	81.9	5.19	2.51	1.11	1
56	1	58	437	1	1	85	23.88	0	0	0	0	1	0	0	120	78	26	19	2.89	4.28	74.6	5.38	2.41	0.93	1
57	1	49	302.6	1	1	84	24.22	0	0	0	0	0	0	0	110	70	32	21	1.3	5.11	65.5	5.53	3.37	1.2	1
58	1	60	416.8	1	1	84	27.65	1	0	0	0	1	0	0	135	90	30	21	6.55	5.17	84.9	5.53	1.65	0.75	0
59	1	63	446.2	1	0	85	22.84	0	0	0	0	1	0	0	138	90	23	42	10.22	7.06	92.7	5.75	2.67	1.16	1
60	1	42	572.2	1	1	87	25.37	0	0	0	0	1	0	0	110	70	71	40	8.02	5.83	82.5	4.91	2.23	1.3	0
61	1	48	438.2	1	1	93	30.48	0	0	0	0	0	0	0	145	90	32	26	1.44	4.59	71.5	5.98	3.12	1.22	0
62	1	61	382.6	1	0	90	24.74	1	0	0	0	1	0	0	130	90	22	22	2.56	4.95	61.7	6.02	2.58	1.19	0
63	1	53	487.4	1	1	97	27.4	0	0	0	0	0	0	0	134	84	29	20	1.43	5.34	66.6	5.37	3.73	1.35	1
64	1	64	357.4	1	0	97	25.39	1	1	0	0	0	0	1	134	80	23	26	1.72	5.89	81.5	6.83	3.93	1.32	0
65	1	57	305.6	1	0	70	20.65	0	0	0	0	0	0	0	110	80	16	20	0.94	3.38	77.3	5.6	1.61	1.59	0
66	1	62	340.6	1	1	92	27.08	1	1	0	0	0	0	0	120	80	27	23	1.42	6.03	79.8	5.88	4.2	1.2	1
67	1	58	432.4	1	1	102	30.99	1	0	1	0	0	0	1	140	90	71	39	1.81	5.73	81.5	7.44	3.87	1.04	1
68	1	61	397	1	1	92	24.62	0	0	0	0	0	0	0	110	78	20	20	1.18	4.36	78.4	5.95	2.88	1.06	1
69	1	52	338.5	1	1	89	24.22	0	0	0	0	1	1	0	110	70	28	19	2.18	4.81	70.2	6.63	3.2	0.99	1
70	1	62	284.6	1	1	88	24.44	1	1	0	0	0	0	0	110	80	19	23	0.97	4.72	72.5	5.56	3.33	1.15	0
71	1	63	338.2	1	0	90	25.06	0	0	0	0	0	0	0	110	70	22	25	0.51	5.05	59.8	5.04	3.26	1.5	0
72	1	58	458	1	1	96	28.73	1	1	0	0	0	0	1	120	70	60	40	1.85	4.81	79.4	5.23	3.03	1.19	0
73	1	58	272.2	1	1	94	27.99	1	1	1	0	0	0	1	125	80	55	34	1.79	3.9	66.8	9.18	2.58	0.84	1
74	1	59	327.1	1	1	78	23.46	1	0	0	0	1	1	0	136	100	58	27	2.22	6.15	91.2	5.86	4.22	1.23	0
75	1	56	330.2	1	1	92	26.49	0	0	0	0	1	1	0	110	75	34	24	1.89	6	81	5.64	4.23	1.21	0
76	1	64	322.8	1	1	86	25.73	1	0	0	0	0	0	0	126	94	28	23	1.6	5.07	83.7	5.96	3.22	1.17	0
77	1	50	428.8	1	1	107	32.77	1	1	0	0	1	1	1	110	70	34	21	2.11	4.11	83.9	5.39	2.81	0.86	1
78	1	48	326.7	1	1	98	26.82	0	0	0	0	0	0	0	120	80	22	18	1.12	5.09	77.5	5.92	3.48	1.21	0
79	1	50	347	1	1	91	25.1	0	0	0	0	1	0	0	100	70	24	21	2.75	4.59	73.3	5.58	2.69	1.16	1
80	1	65	528.7	1	1	88	26.14	1	1	0	0	0	0	1	130	80	22	22	1.86	4.36	86.2	6.87	2.72	1.05	1
81	1	49	324.1	1	1	95	26.41	0	0	0	0	1	0	0	110	70	51	22	2.33	4.93	54	5.78	3.42	0.84	1
82	1	62	350.6	1	0	90	24.64	0	0	1	0	1	0	0	130	80	25	21	3.88	4.62	86.2	7.25	2.61	0.99	0
83	1	38	427	1	1	88	26.78	0	0	0	0	1	0	0	135	80	25	23	2.83	5.54	75.1	5.46	3.53	1.21	1
84	1	51	475.7	1	1	93	25.99	1	1	0	0	0	0	0	130	85	29	21	1.57	3.52	93.9	5.38	2	1.18	1
85	1	62	363.4	1	1	94	26.96	1	0	0	0	0	0	0	130	90	22	22	1.18	5.45	68.6	4.97	3.5	1.64	1
86	1	59	356.2	1	0	97	27.32	1	0	1	1	1	0	0	130	90	16	15	1.63	6.61	82.2	5.78	4.91	1.06	1
87	1	60	399	1	1	90	24.58	0	0	0	0	1	0	0	130	70	24	22	2.66	3.69	68.8	5.68	2.04	0.79	0
88	1	49	450.3	1	0	97	30.09	0	0	0	0	0	0	0	120	80	18	18	1.65	4.95	68.4	5.65	3.21	1.43	0
89	1	62	313.8	1	1	87	26.17	1	1	0	0	0	0	0	116	80	28	20	1	4.32	85.7	5.08	2.77	1.25	0
90	1	59	321	1	1	88	26.96	0	0	0	0	0	0	0	120	80	19	19	1.75	5.73	79.4	5.68	4.03	1.26	0
91	1	62	412.7	1	0	89	26.03	0	0	0	0	1	0	0	120	76	27	25	2.83	5.93	70.3	5.56	3.75	1.3	0
92	1	56	345.3	1	0	90	25.1	0	0	0	0	1	0	0	110	70	25	23	1.66	7.06	79	5.51	4.7	1.61	0
93	1	59	398.2	1	1	100	30.67	0	0	0	0	1	1	0	120	80	39	31	2.19	4.14	82.9	5.45	2.5	0.96	0
94	1	43	458	1	1	96	26.91	0	0	0	0	1	0	0	120	80	24	22	2.61	3.89	77.5	4.97	2.08	0.98	0
95	1	60	364	1	1	81	24.68	1	0	0	0	0	0	0	110	95	14	17	1.64	5.95	85.9	4.94	4.16	1.12	1
96	1	65	439	1	1	101	29.07	0	0	0	0	0	0	0	120	70	34	22	1.09	3.86	72.5	5.25	2.36	1.12	0
97	1	50	450	1	1	90	27.4	0	0	0	0	1	0	0	120	90	52	28	2.66	4.73	93.9	4.67	2.69	1.14	1
98	1	59	308.9	1	1	96	25.89	0	0	0	0	0	0	0	120	88	23	27	1.81	6.54	73	5.52	4.3	1.46	0
99	1	49	372.3	1	1	83	23.73	0	0	0	0	1	1	0	155	110	40	26	2.01	5.67	81.9	5.4	2.84	1.57	1
100	1	49	341.8	1	1	89	26.03	1	0	0	0	1	0	0	120	92	22	22	3.29	5.23	69.1	5.23	2.98	1.03	1
101	1	61	493.6	1	1	99	27.04	0	0	0	0	0	0	1	145	90	38	32	1.81	4.63	78.4	6.17	2.86	1.15	1
102	1	43	365.9	1	1	86	25.9	0	0	0	0	0	0	0	120	80	28	21	1.18	4.11	91.3	5.46	2.65	1.14	0
103	1	58	526.6	1	1	99	28.09	0	0	0	0	0	0	0	110	70	40	24	1.7	5.73	91	4.64	4.1	0.96	1
104	1	61	575.5	1	1	98	28.34	1	1	0	0	0	0	1	120	80	26	23	1.26	4.23	78.5	5.82	2.95	0.84	0
105	1	59	342.5	1	1	87	27.14	0	0	0	0	1	0	0	118	76	29	24	3.09	4.68	65.5	5.78	2.43	1.11	0
106	1	54	396.5	1	1	97	26.26	0	0	0	0	0	0	0	110	70	63	44	1.14	2.91	73.6	5.8	1.53	0.94	0
107	1	62	615.5	1	0	93	27.9	1	0	0	0	1	1	0	130	90	29	27	2.09	4.69	116.4	5.87	2.72	0.96	0
108	1	60	364	1	1	82	23.24	0	0	0	0	0	0	0	110	70	24	24	1.85	4.87	82.3	4.77	3.59	0.96	1
109	1	60	460.3	1	1	86	24.74	1	1	0	0	0	0	0	110	70	16	19	1.6	3.39	77.4	5.67	1.85	1.01	1
110	1	59	276.2	1	0	82	23.23	0	0	0	0	0	0	0	110	70	15	15	1.66	5.43	66.6	5.32	3.52	1.4	0
111	1	64	402.3	1	1	82	24.68	1	1	0	0	1	0	0	130	80	25	22	2.51	5.01	55.1	5.65	3.13	1.21	0
112	1	51	518.9	1	1	92	28.6	0	0	0	0	1	1	0	110	78	47	31	2.18	5.61	73.5	5.64	3.59	1	0
113	1	62	441.5	1	1	96	27.13	0	0	0	0	1	0	0	120	80	39	25	4.96	5.01	74.3	5.16	2.39	0.84	1
114	1	42	382.9	1	0	87	24.81	0	0	0	0	0	0	0	120	85	26	20	1.64	4.16	79.4	5.67	2.65	0.91	0
115	1	59	405.1	1	1	92	24.77	0	0	0	0	0	0	0	110	70	37	28	1.77	5.74	79.9	5.77	3.9	1.33	0
116	1	57	516.6	1	1	95	28.04	0	0	0	0	0	0	0	120	80	15	26	2.6	4.22	73.7	4.81	2.71	1.37	1
117	1	62	444.2	1	1	98	30.12	1	1	0	0	1	0	1	120	86	72	41	2.85	4.24	79	5.37	2.48	0.78	0
118	1	57	535.2	1	1	104	34.65	1	0	0	0	0	0	0	140	100	29	20	1.91	5.3	89.5	5.97	3.8	1	0
119	1	42	297.9	1	1	124	37.54	0	0	1	0	1	0	1	110	74	117	73	3.27	5.1	51.2	11.93	3.09	1.03	1
120	1	58	509.3	1	1	89	25.48	0	0	0	0	1	1	0	120	80	24	22	1.94	4.58	90.6	5.7	2.33	1.79	0
121	1	60	278.6	1	0	86	23.62	0	0	0	0	1	0	0	120	70	38	28	2.38	4.16	93.3	5.43	2.48	0.95	0
122	1	60	428.9	1	0	83	25.06	0	0	0	0	1	1	0	130	80	25	21	2.08	4.37	88.8	5.13	2.76	1.18	0
123	1	59	387.7	1	1	96	27.77	0	0	0	0	0	0	0	120	80	53	38	1.1	5.14	71.8	5.04	3.36	1.26	1
124	1	43	250.6	1	1	84	27	0	0	0	0	1	1	0	120	70	10	27	0.71	4.28	61.67	5.7	2.06	1.69	1
125	1	63	451.8	1	1	92	24.23	1	1	0	0	1	0	0	130	70	25	20	2.85	6.1	68.6	5.43	4.28	1.05	1
126	1	47	517.7	1	1	86	30.47	1	0	0	0	0	0	0	150	110	62	38	1.5	4.37	81	5.13	2.96	0.76	0
127	1	34	427	1	1	84	24.85	0	0	0	0	0	0	0	120	80	15	18	1.86	3.89	82.97	5.04	2.58	0.8	0
128	1	58	280.9	1	1	91	26.33	0	0	1	0	0	0	0	110	70	30	27	1.27	4.92	67.7	7.8	3.39	1.06	0
129	1	52	409.7	1	1	89	23.88	1	1	0	0	1	1	0	120	80	13	18	1.17	3.32	73.9	5.47	3.08	1.27	0
130	1	60	474.7	1	1	96	30.39	0	0	0	0	1	0	0	120	80	27	23	3.53	4.79	78.9	5.61	2.69	0.87	1
131	1	56	474.1	1	1	95	27.93	0	0	1	0	1	0	1	130	80	44	36	5.4	4.3	78.2	9.72	1.94	0.84	0
132	1	48	378.4	1	1	94	26.41	0	0	0	0	0	0	0	110	70	28	17	1.23	3.99	79.2	5.62	2.51	1.16	1
133	1	53	347.3	1	1	91	23.84	1	1	1	0	0	0	0	110	70	20	16	0.75	5.49	68.7	8.97	3.87	1.3	0
134	1	59	356.3	1	1	87	23.32	0	0	0	0	1	0	0	130	85	94	39	2.48	5.09	76.4	5.56	3.26	1.04	1
135	1	60	398.4	1	1	101	28.73	0	0	0	0	1	0	0	120	80	20	27	3.4	5.44	79.7	5.13	3.74	0.8	1
136	1	58	481.7	1	1	96	27.93	1	1	0	0	1	0	1	110	70	35	20	2.35	4.7	88.5	5.06	2.73	0.83	1
137	1	49	248.7	1	1	88	23.3	0	0	1	1	0	0	0	105	70	16	16	1.32	3.26	53.9	5.7	1.69	1.05	1
138	1	58	294.6	1	1	91	27.92	0	0	0	0	0	0	0	130	86	18	15	0.98	5.19	71.8	6.19	3.9	1.18	1
139	1	56	441.1	1	1	94	27.77	0	0	0	0	0	0	0	120	80	29	29	1.6	4.74	84.3	5.86	2.76	1.56	0
140	1	45	380.2	1	1	86	25.34	0	0	0	0	1	1	0	110	70	21	17	2	4.95	90.5	4.71	3.04	1.22	1
141	1	59	383.2	1	1	101	27.45	0	0	0	0	1	1	1	130	76	42	36	2	4.63	70.3	6.15	2.95	1.05	1
142	1	61	338.5	1	1	87	22.91	0	0	0	0	1	1	0	110	70	33	30	2.08	5.77	86.7	5.05	3.56	1.34	0
143	1	56	377.6	1	1	94	25.44	1	1	1	1	0	0	1	115	65	18	17	1.87	3.84	79.6	5.94	2.57	0.74	1
144	1	59	373.3	1	1	85	23.57	0	0	1	1	1	0	0	100	70	24	29	2.85	5.47	75.5	6.88	3.29	1.3	1
145	1	56	645.8	1	1	97	29.83	0	0	0	0	1	1	0	120	88	26	22	2.13	4.01	98.1	5.1	2.37	0.96	0
146	1	65	420.4	1	1	93	25.1	1	1	0	0	1	1	1	120	80	32	25	2.24	5.86	88.9	5.31	3.97	0.93	0
147	1	54	343.9	1	1	94	26.6	0	0	0	0	0	0	1	120	70	22	32	1.59	5.9	74.6	6.27	1.97	0.86	1
148	1	59	238	1	1	84	23.59	0	0	0	0	0	0	0	120	70	9	26	1.13	3.84	76	5.21	1.94	1.64	0
149	1	63	451.9	1	1	87	25.21	0	0	0	0	1	0	0	120	80	36	17	2.56	4.11	104.1	5.52	2.33	1.01	1
150	1	55	256.4	1	0	87	25.63	0	0	0	0	1	0	0	110	70	53	32	2.42	5.58	50.13	5.34	3.41	1.28	1
151	1	50	361.1	1	1	106	24.45	0	0	1	1	1	0	0	120	80	23	16	3.29	5.73	60.2	5.65	3.51	0.97	1
152	1	64	399.2	1	1	91	25.16	0	0	0	0	1	0	0	140	86	18	17	1.51	3.74	80.7	5.85	2.62	0.71	1
153	1	54	473.9	1	1	82	23.05	0	0	0	0	1	1	0	100	64	25	23	2.2	2.97	70.4	4.71	1.46	0.95	0
154	1	60	449.3	1	1	93	27.36	1	1	0	0	0	0	1	130	75	22	21	1.77	4.41	94.3	5.67	2.91	0.92	0
155	1	63	368.7	1	1	92	24.5	0	0	0	0	1	0	0	95	65	20	25	10.48	5.9	63.5	5.2	1.47	0.69	0
156	1	49	449.2	1	1	76	21.72	1	0	0	0	1	0	0	140	90	38	27	2.29	4.87	75.4	6.2	2.84	1.22	0
157	1	53	425.5	1	1	81	22.23	0	0	0	0	1	0	0	110	70	52	34	5.25	4.9	75.4	5.49	2.27	0.98	1
158	1	63	396.8	1	1	90	25.03	1	1	0	0	1	1	1	105	70	24	24	2.15	3.83	72	5.64	2.04	0.83	0
159	1	63	302.2	1	1	95	25.47	1	1	0	0	0	0	0	120	85	24	20	1.21	5.5	91.7	5.42	4.03	1.01	0
160	1	57	280.3	1	1	95	26.45	1	0	0	0	1	0	0	140	96	113	43	1.23	6.5	77	6.83	4.87	1.21	0
161	1	59	420.2	1	1	98	28.9	1	1	0	0	1	1	0	115	88	14	24	1.6	4.56	79	4.95	3	1.01	0
162	1	58	412	1	1	88	23.48	0	0	0	0	0	0	0	100	64	12	14	4.72	5.5	75.2	5.14	2.91	0.89	1
163	1	52	307.2	1	1	86	26.13	1	1	0	0	1	0	1	120	80	56	30	2.82	5.79	67	5.75	3.8	1.13	0
164	1	54	396.1	1	1	87	26.76	0	0	0	0	1	0	0	120	85	28	23	5.08	5.08	88.7	5.91	2.64	0.89	0
165	1	48	498.7	1	1	96	25	0	0	0	0	0	0	0	120	80	11	17	1.71	3.79	81.4	5.84	2.24	0.96	0
166	1	59	382.1	1	1	90	24.03	0	0	0	0	1	0	0	110	68	38	23	1.22	6.98	72.6	5.35	5.04	1.45	1
167	1	43	558.5	1	1	89	25.31	0	0	0	0	1	0	0	110	70	42	29	3.47	5.01	70.3	5.04	3	0.85	1
168	1	54	381.5	1	1	85	22.79	0	0	0	0	0	0	0	120	80	34	33	1.75	5.15	73.6	5.25	4.61	1.55	1
169	1	41	376.3	1	1	89	24.45	0	0	0	0	1	1	0	110	75	28	19	1.9	4.56	65.8	5.44	2.95	1.01	0
170	1	46	347.7	1	1	81	24.33	0	0	0	0	1	1	0	120	80	22	23	1.47	6.21	89.2	5.34	4.94	1.03	0
171	1	59	310.1	1	0	93	27.14	0	0	0	0	0	0	0	110	80	22	22	1.5	5.1	77.9	5.64	3.19	1.24	1
172	1	61	305.3	1	1	91	27.97	1	0	1	1	0	0	0	120	90	15	36	0.67	4.29	54	5.17	3.9	1.06	1
173	1	62	409.6	1	1	86	24.17	1	1	0	0	1	1	0	130	88	29	23	2.05	5.12	77.8	5.87	2.75	1.49	0
174	1	60	362.2	1	1	88	23.46	0	0	0	0	1	0	0	120	70	21	22	2.77	4.64	76.8	5.66	3.04	0.89	1
175	1	59	415.4	1	1	89	26.5	1	0	1	0	1	0	1	140	100	40	24	6.33	5.98	92.8	10.05	2.87	1	1
176	1	51	358	1	1	88	23.14	0	0	0	0	0	0	0	120	70	52	41	1.27	4.5	67.2	5.12	2.76	1.39	0
177	1	64	371.6	1	1	95	29.75	1	1	0	0	1	0	1	120	84	30	20	2.79	5.1	72.2	5.34	2.71	1.28	0
178	1	60	398.3	1	0	87	24.91	1	1	0	0	0	0	0	120	80	44	29	2.38	4.72	75.8	4.93	3.04	0.85	1
179	1	64	450.6	1	1	98	27.09	0	0	0	0	0	0	0	120	80	37	24	1.61	5.36	85.4	6.3	3.76	1.12	1
180	1	55	476.8	1	1	92	26.85	0	0	0	0	0	0	0	100	70	29	26	1.78	5.42	85.1	5.54	3.51	1.34	1
181	1	54	333.4	1	1	90	25.69	0	0	0	0	0	0	0	100	80	41	27	1.71	4.43	73.4	5.19	2.74	0.94	0
182	1	59	409.1	1	1	96	27.54	1	0	0	0	1	1	0	120	90	35	30	2.11	6.02	78.26	4.64	4.42	1.1	1
183	1	58	308.6	1	1	88	24.14	0	0	0	0	0	0	0	120	70	18	20	1.03	5.48	83.1	5.25	3.86	1.43	1
184	1	36	389.6	1	1	82	22.02	0	0	0	0	0	0	0	120	80	19	26	0.91	4.86	58.85	4.36	1.72	2.06	0
185	1	55	462.1	1	1	95	26.96	0	0	1	1	1	1	0	100	70	32	22	1.14	5.19	95.9	4.69	3.49	1.17	1
186	1	43	341.8	1	0	87	29.07	0	0	0	0	0	0	0	120	70	28	25	1.94	6.29	74.53	4.39	2.77	0.87	0
187	1	53	368.1	1	1	86	24.06	0	0	0	0	0	0	0	110	80	13	20	1.26	4.97	79.3	5.08	2.99	1.39	0
188	1	60	422.7	1	1	84	24.7	0	0	0	0	0	0	0	120	75	37	30	1.7	5.43	70.2	5.65	3.98	0.93	1
189	1	60	361.4	1	1	87	23.84	0	0	0	0	1	0	0	100	60	27	23	3.4	6.05	78.66	4.5	3.72	1.2	0
190	1	60	310.3	1	1	91	25.86	0	0	0	0	1	0	0	120	67	52	28	3.42	5.11	75.2	5.29	2.99	1.09	0
191	1	60	386.1	1	0	91	26.37	1	1	0	0	1	0	1	104	70	45	34	2.63	5.61	81	5.77	3.9	1.04	1
192	1	56	358	1	1	95	25.65	0	0	0	0	0	0	0	110	76	22	13	1.01	4.2	71.3	5.56	3.11	1	0
193	1	63	349	1	0	85	24.61	0	0	0	0	0	0	0	100	70	16	20	1.41	5.43	68.8	5.06	3.94	0.98	0
194	1	64	350.5	1	1	95	30.86	1	1	0	0	1	1	1	120	80	29	20	1.93	5.98	69	6.3	3.94	1.29	0
195	1	64	506.8	1	0	94	25.59	0	0	0	0	0	0	0	120	80	18	23	0.89	4.36	77.7	5.32	2.93	1.06	1
196	1	53	476	1	1	86	24.86	0	0	0	0	0	0	0	120	80	41	27	3.46	7.17	73.8	6.39	4.39	1.03	1
197	1	48	492.1	1	0	88	26.28	0	0	0	0	1	0	0	110	70	25	24	3.05	4.67	68.5	5.92	2.77	0.87	1
198	1	37	478.7	1	1	88	26.42	0	0	0	0	0	0	0	120	80	123	52	7.1	5.13	70.67	4.95	2.43	1.12	0
199	1	51	400.4	1	1	98	28.73	0	0	0	0	0	0	0	110	85	24	27	1.31	4.56	98	5.26	2.5	1.29	0
200	1	40	213.1	1	1	90	26.78	0	0	0	0	0	0	0	124	80	114	83	1.28	4.72	56.6	5.74	3.36	1.55	1
201	1	51	349.8	1	1	90	27.67	0	0	0	0	0	0	0	120	70	19	19	1.2	3.99	85.7	4.96	2.37	0.87	1
202	1	65	299.6	1	0	88	26.98	0	0	0	0	0	0	0	130	80	24	21	1.91	4.47	63	5.25	2.81	1.02	0
203	1	61	469.7	1	1	93	23.57	0	0	0	0	0	0	0	110	70	49	49	1.64	5.43	94.7	5.44	2.83	1.39	0
204	1	63	453.4	1	1	99	28.4	0	0	0	0	0	0	0	120	85	32	20	0.79	4.06	79.5	5.49	2.76	1.12	0
205	1	61	340.9	1	1	97	29.76	0	0	1	1	0	0	0	120	80	51	29	1.83	4.18	75.6	5.66	2.57	1	1
206	1	61	347.2	1	1	106	28.98	0	0	0	0	0	0	0	120	80	23	20	1.21	4.97	81	5.74	3.07	1.64	1
207	1	59	354	1	1	94	23.99	0	0	0	0	0	0	0	110	65	35	21	2.28	6.93	96	5.86	5.29	1.21	1
208	1	64	416.9	1	0	88	25.4	0	0	0	0	1	0	1	110	70	35	26	2.69	5.52	87.2	9.14	3.73	1.25	0
209	1	61	385	1	1	103	27.41	1	1	0	0	0	0	0	120	76	31	23	1.3	3.32	72.6	4.88	1.89	1.08	1
210	1	62	338.6	1	1	93	27.66	0	0	0	0	0	0	0	100	65	25	25	1.03	4.69	90.6	5.46	3.55	1.04	0
211	1	50	336.3	1	1	97	29.16	1	1	0	0	0	0	1	136	86	26	20	1.71	4.26	93.4	5.62	2.8	0.99	1
212	1	62	398.6	1	1	93	27.34	0	0	0	0	0	0	0	120	80	33	22	1.19	5	97.1	5.56	3.4	1.15	1
213	1	58	443.5	1	1	96	28.73	0	0	0	0	0	0	0	120	80	25	22	1.19	4.41	83	5.19	3.02	1.11	0
214	1	51	379.3	1	1	90	23.51	1	1	0	0	1	0	0	120	76	30	25	2.29	5.74	66.59	4.87	4.16	1.04	0
215	1	57	431.1	1	1	89	25.01	1	1	1	1	1	0	1	120	70	52	39	3.51	4.11	62.3	6.07	2.21	1.03	0
216	1	53	325.6	1	0	85	23.57	0	0	0	0	1	0	0	118	75	34	18	2.95	4.34	72.4	7.32	5.54	1.66	1
217	1	43	521.2	1	1	90	30.12	0	0	0	0	1	0	0	130	80	52	23	3.22	4.1	99.7	5.67	2.39	0.82	0
218	1	54	603.7	1	1	84	24.3	0	0	1	0	1	0	0	120	80	50	31	4.85	4.18	99	8.83	2.02	0.76	1
219	1	51	345.2	1	1	91	26.03	0	0	0	0	0	0	1	100	70	75	32	1.46	4.23	75.2	6.46	3.12	0.85	1
220	1	48	403.8	1	1	89	28.41	0	0	0	0	1	1	0	110	70	30	21	2.08	3.92	75.2	5.47	2.33	0.9	1
221	1	61	223.9	1	1	90	25.82	1	1	0	0	1	1	1	110	80	23	17	2.18	3.24	59.07	4.85	4.28	1.25	0
222	1	59	251.9	1	1	94	26.71	1	0	0	0	1	1	0	145	105（	20	14	1.17	4.22	69.3	6.62	3.98	1.19	1
223	1	57	431.4	1	1	98	27.43	0	0	0	0	1	1	0	125	85	30	23	2.13	3.8	81.1	5.55	2.25	1.18	1
224	1	52	462.3	1	1	97	26.58	0	0	0	0	0	0	0	100	60	49	29	1.38	4.07	79.5	5.69	2.64	1.07	0
225	1	64	273.8	1	1	84	23.59	0	0	1	1	1	0	0	110	74	13	18	3.02	3.8	72.99	4.76	1.36	0.77	0
226	1	54	306.6	1	1	89	24.1	0	0	0	0	0	0	0	130	80	30	23	0.81	3.86	67.7	5.58	2.43	1.23	0
227	1	43	291.1	1	0	79	25.43	0	0	0	0	0	0	0	110	80	25	20	1.7	4.61	78.6	5.69	3.36	0.97	1
228	1	55	418.6	1	1	89	24.16	0	0	0	0	0	0	0	110	76	34	29	1.77	5.25	75.9	5.54	3.5	1.17	0
229	1	61	408.5	1	1	89	23.46	0	0	1	1	0	0	0	110	80	15	15	0.47	4.28	80.1	4.41	2.54	1.47	1
230	1	64	378.9	1	1	87	23.94	0	0	0	0	0	0	0	120	80	92	50	2.81	6.13	60.1	5.29	3.88	1.12	0
231	1	63	444.8	1	1	94	26.79	0	0	0	0	1	1	0	120	70	21	17	1.91	5.49	88.7	5.53	3.71	1.37	0
232	1	52	451.3	1	0	83	23.77	0	0	0	0	1	1	0	110	80	36	30	2.09	5.22	87.2	5.95	3.69	1.03	0
233	1	65	446.1	1	1	90	24.57	0	0	0	0	0	0	0	120	80	62	29	2.09	6.04	94.3	5.75	4.25	0.97	0
234	1	55	377.8	1	1	85	25.21	0	0	0	0	0	0	0	120	82	21	23	2.86	6.63	87.3	5.27	4.39	1.35	1
235	1	58	383.9	1	1	86	24.91	1	0	0	0	1	0	0	125	90	34	23	3	3.61	79.1	5.81	1.82	0.84	1
236	1	57	364.1	1	1	89	26.03	1	1	1	0	0	0	1	120	80	50	29	3.82	6.25	64.8	13.55	3.64	1.08	0
237	1	56	376.7	1	1	83	22.6	0	0	0	0	0	0	0	110	76	17	19	1.45	4.54	91.2	5.21	2.93	1.1	0
238	1	64	347.4	1	1	88	25.73	1	1	0	0	1	1	1	120	78	21	23	2.1	5.2	67.1	5.57	3.3	1.21	1
239	1	38	412	1	1	94	27.47	1	0	0	0	1	0	0	140	100	67	42	2.97	5.59	78.2	5.98	3.61	1.13	0
240	1	61	379.4	1	1	85	25.54	0	0	0	0	0	0	0	120	80	34	25	0.83	4.91	84.4	5.48	3.29	1.37	1
241	1	55	407.4	1	1	89	26.57	1	0	0	0	1	0	0	150	100	70	36	5.1	4.74	92	5.68	2.39	0.9	0
242	1	53	396.6	1	1	88	25.25	0	0	0	0	0	0	0	120	80	22	21	1.12	4.6	79.2	5.18	2.85	1.35	1
243	1	56	302.9	1	1	91	26.17	0	0	1	0	0	0	1	120	80	51	31	1.8	5.46	74.4	7.56	3.9	1.15	0
244	1	57	332.3	1	1	81	23.53	0	0	0	0	0	0	0	110	70	34	27	1.5	4.27	58.4	5.42	2.57	1.27	1
245	1	58	440	1	1	90	26.42	0	0	0	0	0	0	0	150	90	58	34	1.31	4.34	79.2	6.17	2.94	1.07	1
246	1	61	458.6	1	1	96	26.84	1	0	1	1	1	0	0	130	90	30	21	2.37	5.56	71	5.91	4.24	0.85	1
247	1	60	485.5	1	1	102	29.73	1	0	0	0	1	1	0	135	80(今	31	23	1.97	3.74	90.2	5.97	2.35	0.75	1
248	1	60	396.4	1	1	96	28.72	0	0	0	0	0	0	0	110	70	27	24	1.51	4.72	69	6.04	3.23	1.03	1
249	1	58	339.6	1	1	91	26.57	1	1	0	0	1	0	1	120	80	43	26	2.9	4.81	74.8	5.93	2.86	0.85	1
250	1	56	354.2	1	1	88	21.97	0	0	0	0	0	0	0	110	80	73	40	1.67	5.15	63.2	5.31	3.49	1.21	0
251	1	55	299.1	1	1	89	25.01	0	0	0	0	1	0	0	110	80	37	29	2.58	6.44	90.3	5.82	3.97	1.11	1
252	1	57	396.8	1	1	102	28.38	0	0	0	0	0	0	0	130	88	35	32	1.35	5.3	80.3	5.82	3.43	1.35	1
253	1	49	522.2	1	1	89	27.9	0	0	0	0	1	0	0	120	74	36	24	4.4	6.28	80.2	5.64	3.74	1.06	1
254	1	40	391.1	1	1	93	29.22	0	0	0	0	0	0	0	120	70	69	33	1.06	5.27	70.6	5.61	3.57	1.35	1
255	1	64	363.4	1	1	90	26.64	0	0	1	1	0	0	0	130	80	16	18	1.46	3.97	72.9	4.78	2.41	0.95	1
256	1	60	422.2	1	1	90	26.99	1	1	0	0	1	1	1	110	80	16	22	2.14	4.01	69.8	5.74	2.38	0.93	1
257	1	64	491.7	1	1	101	28.08	0	0	0	0	1	1	1	125	80	44	36	2.06	5.47	84.9	6.75	3.65	0.85	1
258	1	59	477.9	1	1	99	28.73	1	0	0	0	1	0	1	140	90	36	22	3.79	4.59	72.5	7.17	2.41	0.95	1
259	1	57	405.6	1	1	92	25.21	1	1	0	0	1	0	1	125	70	57	28	2.42	4.99	77.6	5.5	3.06	1.19	1
260	1	60	420.5	1	1	87	25.06	1	0	1	0	1	0	1	140	90	55	30	5.73	5.99	98.9	8.73	3.27	1.1	1
261	1	41	436.3	1	1	79	22.65	0	0	0	0	1	0	0	130	80	52	31	3.59	4.74	81	5.66	2.66	1.01	1
262	1	65	433.3	1	0	78	24.46	1	1	0	0	1	1	1	130	80	36	24	2.04	5.3	71.5	6.11	3.4	1.32	1
263	1	61	358.5	1	1	87	26.12	1	1	1	1	0	0	1	110	75	42	23	1.77	5.12	80.5	6.33	3.52	1.11	0
264	1	51	321.1	1	1	86	25.36	1	0	0	0	1	0	0	145	105	30	22	1.17	6.6	78.8	5.14	4.66	1.52	0
265	1	41	428.5	1	1	99	30.67	1	0	0	0	0	0	0	150	100	52	26	1.26	4.02	74.8	5.48	2.7	0.85	0
266	1	36	441.1	1	1	88	27.68	0	0	0	0	1	0	0	124	88	29	20	1.57	6.42	90.3	5.29	5.01	0.9	1
267	1	44	333	1	1	93	26.96	0	0	0	0	0	0	0	120	90	29	23	0.86	4.23	71.7	5.07	2.86	1.08	0
268	1	59	346.6	1	1	84	25.22	0	0	0	0	0	0	0	126	90	37	26	0.8	6.07	81.8	5.27	4.48	1.29	0
269	1	60	316.9	1	0	89	22.38	0	0	0	0	0	0	0	110	75	24	25	0.97	4.15	66.6	6.23	2.71	1.13	1
270	1	45	369.3	1	1	100	32.31	1	0	0	0	1	0	0	120	90	60	45	18.66	5.84	57.2	5.05	1.84	0.79	0
271	1	62	474.2	1	1	97	28.37	1	0	1	1	0	0	0	150	100	28	28	1.72	3.69	86.1	6.07	2.29	0.88	0
272	1	59	388.4	1	1	90	27.61	0	0	0	0	0	0	0	120	80	17	26	1.18	5.04	81.7	5.34	3.05	1.39	1
273	1	60	341.4	1	0	96	25.31	1	1	0	0	0	0	0	110	80	34	24	1.59	5.47	66.7	5.18	3.76	1.41	0
274	1	56	374.8	1	1	89	26.46	1	0	0	0	0	0	0	140	90	25	20	1.14	4.4	65.8	5.68	3.24	0.99	1
275	1	62	411.9	1	1	93	29	1	1	0	0	1	0	1	130	86	28	19	4.8	4.78	74.4	6.13	2.51	1	1
276	1	45	377.2	1	1	89	24.3	0	0	0	0	1	0	0	130	70	31	24	3.54	5.19	72.9	5.48	2.98	0.98	1
277	1	32	311.7	1	1	94	26.57	0	0	0	0	0	0	0	120	80	24	18	1.02	4.69	68.7	4.89	3.3	1.12	0
278	1	44	388.2	1	1	86	22.84	0	0	0	0	0	0	0	110	70	26	23	1.77	4.21	89.1	4.32	2.9	0.9	1
279	1	50	433.5	1	1	102	29.62	1	0	0	0	1	1	0	150	100	76	47	1.92	4.85	87.4	5.5	3.32	1.09	1
280	1	46	390.8	1	1	83	24.77	0	0	0	0	1	0	0	120	80	26	23	2.61	4.42	75.3	4.51	2.31	1.19	0
281	1	44	436.4	1	1	85	25.42	0	0	0	0	1	0	0	110	75	103	50	2.29	5.21	74	5.23	3.37	1.22	1
282	1	62	369.7	1	0	78	22.46	0	0	0	0	0	0	0	110	70	23	20	1.33	5.55	85.9	5.21	3.84	1.28	0
283	1	50	481.7	1	1	91	26.02	1	0	0	0	0	0	0	135	95	53	38	1.56	4.59	81.6	5.89	3.2	1.03	0
284	1	46	385.5	1	1	94	25.16	0	0	0	0	0	0	0	110	70	28	22	1.4	3.62	94.5	5.59	2.13	1.1	1
285	1	50	487.5	1	1	88	26.93	0	0	0	0	0	0	1	126	80	19	19	1.72	3.74	81.6	7.98	2.15	0.95	0
286	1	60	416.8	1	1	93	26.85	1	1	0	0	1	0	1	135	80	23	22	2.74	5.26	67.3	5.57	2.94	1.01	1
287	1	55	476	1	1	90	27.69	0	0	0	0	1	0	0	120	80	74	47	2.48	4.28	88.6	5.9	2.81	0.87	1
288	1	62	206.6	1	0	88	26.57	0	0	0	0	0	0	0	125	80	50	38	1.1	4.86	75.5	4.95	2.68	1.46	1
289	1	58	308.2	1	0	91	26.89	1	1	0	0	0	0	0	110	80	22	19	1.4	4.66	64.5	5.29	3.09	1.12	1
290	1	47	401.2	1	1	91	25.34	0	0	0	0	0	0	0	104	74	51	38	1.7	5.52	70.5	5.54	3.98	0.94	1
291	1	33	579.5	1	1	94	24.32	0	0	0	0	1	0	0	130	80	34	25	2.49	4.25	89	5	2.48	1.15	1
292	1	59	398	1	1	96	28.09	1	0	1	0	0	0	0	122-130	78	40	22	1.2	4.35	66.5	7.25	2.93	1.13	0
293	1	48	488.4	1	1	98	26.25	0	0	0	0	0	0	0	120	80	19	18	1.62	3.66	79.9	5.85	2.19	0.9	1
294	1	59	357.5	1	1	95	29.34	0	0	0	0	0	0	0	116	80	23	24	1.41	4.2	71.4	5.22	2.28	1.47	1
295	1	54	347.3	1	0	85	26.49	1	1	1	0	1	1	1	120	75	23	21	1.73	4.62	68.4	7.21	3.16	0.99	1
296	1	62	359.2	1	1	82	25.71	0	0	0	0	0	0	0	110	70	21	23	1.18	6.44	90.6	5.57	4.65	1.35	0
297	1	58	372.9	1	1	94	26.32	1	1	0	0	0	0	1	120	80	17	20	0.91	4.84	77.8	6.53	3.65	0.91	1
298	1	51	336.1	1	1	90	24.74	0	0	0	0	0	0	0	120	80	19	19	1	3.4	90.8	5.54	1.81	1.28	1
299	1	57	328.6	1	1	96	27.97	0	0	0	0	1	1	1	130	85	75	35	2.06	4.4	80.9	6.22	2.79	1.03	1
300	1	63	448.5	1	1	83	23.31	0	0	0	0	0	0	0	120	80	27	17	1.53	5.14	72	5.04	3.71	1.02	1
301	1	56	373.9	1	1	87	23.24	1	1	0	0	1	0	0	110	80	25	17	2.57	5.55	76.3	5.5	3.57	0.98	0
302	1	50	431.8	1	1	87	23.88	0	0	0	0	1	1	0	110	70	31	24	2.2	5.56	75.9	5.45	3.97	0.99	1
303	1	54	384.5	1	1	96	28.38	0	0	1	0	1	0	1	110	80	42	27	2.35	4.61	63.8	8.18	3.1	0.96	0
304	1	45	409.7	1	1	91	24.91	0	0	0	0	1	0	0	126	86	38	32	2.31	4.93	79.1	5.64	3.26	0.96	0
305	1	53	267.5	1	1	91	27.84	1	0	0	0	1	1	0	145	90	38	21	2.09	4.13	79.2	5.13	2.6	1.13	1
306	1	59	380.6	1	1	103	29.87	0	0	0	0	1	0	1	120	80	48	34	7.03	4.64	72.1	6.84	1.51	0.96	0
307	1	51	432.9	1	1	90	28.47	0	0	0	0	0	0	1	120	70	83	44	1.85	4.54	69.6	6.28	2.92	1.19	0
308	1	57	477.3	1	1	92	25.77	1	1	0	0	0	0	0	100	70	21	18	1.08	3.4	86	5.49	2.06	1.16	1
309	1	59	503.8	1	1	91	26.89	0	0	0	0	1	1	0	110	70	41	31	2.03	5.32	77.6	5.68	3.48	1.07	1
310	1	57	411.3	1	1	94	28.33	1	1	0	0	1	0	1	120	86	27	23	2.91	4.36	78.4	6.04	2.78	0.91	1
311	1	48	236.9	1	0	85	25.83	0	0	0	0	0	0	0	120	80	38	28	1.14	5.32	76.4	6.37	3.73	1.36	0
312	1	42	442.8	1	1	78	22.38	0	0	0	0	1	0	0	110	70	20	22	2.33	5.74	82	4.96	4.11	0.88	1
313	1	51	418.1	1	1	82	23.93	0	0	0	0	0	0	0	100	60	21	21	1.68	4.4	100.7	5.14	2.7	1.02	0
314	1	58	425.3	1	1	84	23.46	1	1	0	0	0	0	0	110	80	27	23	1.75	4.85	84.1	5.96	3.22	0.9	1
315	1	61	403	1	1	82	24.31	1	1	0	0	1	0	0	120	80	56	41	2.72	6.07	90.6	5.13	4.04	1.31	0
316	1	57	462	1	1	89	26.51	1	0	0	0	1	0	1	140	100	51	33	3.8	3.85	71.8	6.3	2.26	0.73	1
317	1	50	318.9	1	1	96	28.41	0	0	0	0	1	0	0	130	85	34	25	4.04	4.66	81.3	5.32	2.24	1.05	1
318	1	56	499	1	1	85	23.7	0	0	0	0	1	0	0	120	80	62	35	4.1	4.51	92.9	5.74	2.49	0.75	1
319	1	59	452.1	1	0	96	25.94	0	0	0	0	1	0	0	125	85	17	18	3.34	4.18	68.7	5.83	2.17	0.88	1
320	1	50	392.7	1	1	92	24.58	0	0	0	0	0	0	0	110	80	29	22	1.86	4.99	83	4.91	3.58	0.88	1
321	1	56	365	1	1	88	25.82	0	0	0	0	1	1	1	130	80	27	18	1.94	4.67	85.3	6.78	2.97	1.16	0
322	1	50	453.6	1	1	99	28.34	0	0	0	0	1	1	0	120	80	34	25	2.17	6.16	68.2	5.71	4.17	1.17	0
323	1	57	296	1	1	99	31.37	0	0	0	0	1	0	0	130	80	27	22	2.47	5.03	78.2	5.89	3.16	1.02	1
324	1	37	488.2	1	1	83	23.81	1	0	0	0	1	0	0	130	96	26	21	2.65	5.47	75.9	5.2	3.62	0.92	0
325	1	50	389.4	1	1	83	27.89	1	1	0	0	0	0	1	130	80	27	23	1.07	3.72	64.3	5.75	2.58	0.85	0
326	1	65	424.5	1	1	98	29.41	0	0	0	0	1	1	0	124	84	26	27	2.01	5.84	78.6	5.03	3.79	1.21	0
327	1	54	457.5	1	0	92	25.2	1	0	0	0	1	0	0	130	90	31	24	2.9	5.36	90.3	6	3.4	0.99	0
328	1	49	366.3	1	1	86	26.64	0	0	0	0	1	0	0	120	82	27	23	2.84	5.34	76.7	5.34	3.4	1.11	1
329	1	59	416.9	1	1	97	29.41	0	0	0	0	0	0	0	120	88	39	26	3	5.44	86.9	5.58	3.46	0.92	0
330	1	58	419.9	1	1	82	26.64	1	0	0	0	0	0	0	134	90	32	24	1.78	4.94	80.8	5.14	3.25	1.15	1
331	1	56	323	1	0	89	23.05	0	0	0	0	1	0	0	105	70	17	17	2.28	5.19	83.9	5.61	3.17	1.1	1
332	1	65	314.2	1	0	89	26.1	1	1	0	0	0	0	1	130	75	30	28	1.15	4.6	82.8	6.38	3.24	1.04	0
333	1	55	454.9	1	1	81	24.31	0	0	0	0	1	0	0	110	70	25	22	4.41	3.96	79.1	4.94	1.43	0.93	0
334	1	54	375.7	1	1	90	26.85	0	0	0	0	0	0	0	120	80	50	28	1.63	3.54	67.2	5.84	1.96	1.14	1
335	1	48	314.1	1	1	87	22.46	0	0	0	0	0	0	0	100	70	20	19	1.24	4.27	60.1	4.96	2.7	1.19	1
336	1	58	365.7	1	1	90	28.14	1	0	0	0	0	0	0	140	90	10	15	0.62	3.49	86.6	5.39	1.96	1.4	1
337	1	61	376.4	1	0	93	28.37	1	1	0	0	0	0	1	130	85	36	25	1.8	5.25	70.3	5.86	3.6	1.04	0
338	1	48	446.9	1	1	81	24.96	0	0	1	1	0	0	0	124	80	18	20	1.46	4.86	78.8	6.63	3.5	0.99	1
339	1	51	529.2	1	1	91	25.61	1	1	0	0	1	1	1	120	80	34	35	2.13	4.39	77.4	5.36	2.72	1.16	0
340	1	55	336.5	1	1	89	26.08	1	1	0	0	0	0	0	120	80	36	34	0.79	3.45	70.1	5.15	2.13	1.07	1
341	1	38	409.9	1	1	80	20.48	0	0	0	0	0	0	0	100	70	48	26	1.23	4.51	72.5	5.18	2.95	1.15	0
342	1	64	456.9	1	1	95	27.97	1	0	0	0	1	0	0	140	80	51	31	2.69	5.69	68	5.24	3.57	1.03	0
343	1	52	382.6	1	1	91	26.67	0	0	0	0	0	0	0	110	70	18	22	1.16	4.23	79	5.43	2.7	1.3	0
344	1	59	389.5	1	1	88	24.8	0	0	0	0	0	0	0	110	70	28	19	1.14	5.03	78	6.07	3.41	1.13	1
345	1	61	389.4	1	1	91	24.46	0	0	0	0	1	0	0	120	80	61	38	5.72	5.17	79.5	6.16	1.99	0.92	1
346	1	57	370.4	1	1	90	26.61	1	0	0	0	0	0	1	136	100	42	24	1.84	4.3	72.9	6.23	2.84	0.93	0
347	1	60	413.8	1	1	83	24.99	0	0	0	0	1	1	0	106	70	26	25	2.05	4.91	71.9	5.71	3.07	1.18	0
348	1	55	492.1	1	1	89	24.38	0	0	0	0	0	0	0	110	70	52	20	1.78	4.25	83.39	5.8	2.76	1.17	0
349	1	50	402.8	1	1	90	26.93	1	1	0	0	0	0	1	105	70	21	23	1.86	4.69	84.8	6.21	3.18	1.04	0
350	1	57	338	1	1	84	25.46	1	1	0	0	0	0	1	105	70	12	14	2.14	6.12	83.3	5.94	3.99	1.2	0
351	1	59	462.2	1	0	87	25.61	1	1	0	0	1	1	1	120	85	21	23	1.91	4.91	78.3	5.48	3.38	1.01	0
352	1	56	447.9	1	1	89	26.64	1	0	0	0	0	0	0	120	90	18	29	1.73	5	80.8	6	3.15	1.03	0
353	1	60	336.9	1	1	83	21.49	0	0	0	0	0	0	0	110	70	21	20	1.18	5.41	70.3	5.58	3.61	1.29	0
354	1	59	400.9	1	0	79	22.44	0	0	0	0	0	0	0	120	70	24	20	1.66	4.32	74.7	5.25	2.76	1.11	0
355	1	50	389.9	1	1	92	27.03	0	0	0	0	0	0	0	120	80	41	26	1.49	4.35	80.5	5.45	3	0.99	1
356	1	61	210.5	1	0	83	23.66	0	0	1	1	0	0	0	105	65	13	15	1.09	3.14	78.7	6.44	1.93	0.87	1
357	1	60	326.7	1	1	88	24.07	1	1	0	0	0	0	0	110	75	39	29	1.61	4.49	68.3	5.79	3.09	0.99	0
358	1	51	350.7	1	1	93	25.9	0	0	0	0	0	0	0	110	75	20	16	1.3	3.63	71.9	5.45	2.49	0.92	1
359	1	64	488.8	1	1	84	24.81	1	0	1	1	1	0	0	150	100	19	21	3.65	5.48	87.8	6.17	2.98	1.17	1
360	1	48	528.4	1	1	88	25.65	0	0	0	0	0	0	1	130	86	78	35	1.83	4.3	78	6.29	2.82	1	0
361	1	40	390.8	1	1	91	27.21	0	0	0	0	1	1	0	120	70	47	31	2.05	4.69	76.6	5.24	3.07	1.23	0
362	1	58	392.9	1	1	85	24.77	0	0	0	0	0	0	0	130	90	26	20	1.48	4.62	74.6	4.45	3.33	0.95	0
363	1	56	311.5	1	1	95	26.93	0	0	0	0	0	0	0	130	85	22	20	1.39	4.01	80.3	5.75	2.84	0.96	0
364	1	59	371.6	1	1	82	25.51	1	1	0	0	0	0	0	120	75	25	22	1.02	5.3	78.7	5.88	3.51	1.49	0
365	1	30	317.4	1	1	87	25.47	0	0	0	0	0	0	0	110	70	36	23	1.8	3.44	82.1	5.36	2.15	0.93	0
366	1	49	326	1	1	94	27.7	0	0	0	0	1	0	0	110	80	32	24	2.82	4.49	83.7	5.51	2.48	1.01	1
367	1	40	396.8	1	0	83	20.02	0	0	0	0	0	0	0	105	70	21	21	1.13	4.57	77.2	5.33	3.02	1.25	1
368	1	49	355.6	1	1	88	26.21	0	0	0	0	0	0	0	110	70	55	28	3.85	6.75	87.2	5.3	4.65	1.1	0
369	1	54	293	1	1	100	28.31	0	0	0	0	0	0	0	100	70	45	32	1.23	4.48	71.5	6.06	2.97	1.16	1
370	1	46	388.8	1	1	98	30.74	0	0	0	0	1	0	1	130	80	44	25	8.55	4.95	75.5	6.12	1.67	0.75	1
371	1	50	560.7	1	1	90	25.23	1	0	0	0	0	0	0	120	90	61	38	1.4	4.36	80.8	6.03	2.97	1.06	0
372	1	50	435	1	1	89	24.02	0	0	0	0	1	0	0	120	80	19	28	2.66	4.64	61.1	5.35	2.52	0.91	1
373	1	59	404.3	1	1	93	26.85	0	0	0	0	0	0	0	125	85	29	16	1.41	4.42	68.7	5.23	3.02	1.17	0
374	1	52	438.5	1	1	83	22.66	0	0	0	0	1	1	0	110	70	34	26	2.04	4.94	80.9	5.82	2.94	1.12	0
375	1	61	328.9	1	1	100	30.96	1	0	0	0	0	0	0	130	90	39	25	1.37	4.9	60.8	4.76	3.17	1.41	0
376	1	60	484.6	1	1	87	25.35	0	0	0	0	1	0	1	110	80	68	45	2.39	4.51	75.2	7.57	2.88	1.15	0
377	1	54	318.3	1	1	90	25.8	0	0	0	0	1	0	0	110	80	38	24	2.73	6	86.1	5.59	4.19	0.91	1
378	1	57	405.9	1	1	87	23.39	0	0	0	0	1	0	0	110	80	88	40	2.47	5.89	96.6	5.53	4.33	1.07	1
379	1	63	362	1	1	87	25.91	1	0	0	0	1	0	0	140	90	14	18	2.8	4.25	83.2	5.68	2.45	0.81	0
380	1	59	350.8	1	1	79	24.09	0	0	0	0	1	1	0	120	70	16	17	1.98	4.77	87.4	5.34	2.95	1.35	0
381	1	56	479.9	1	1	85	25.65	1	0	0	0	1	0	0	130	95	28	28	2.81	6	96	5.25	3.94	1.08	0
382	1	48	386.3	1	0	89	23.53	0	0	0	0	0	0	0	105	70	17	18	1.71	5.12	77.1	5.68	3.49	1.01	0
383	1	56	365.5	1	1	90	27.6	1	0	0	0	0	0	0	130	100	18	16	0.96	3.83	73.3	5.04	1.92	1.62	0
384	1	47	483.9	1	1	85	25.84	0	0	0	0	0	0	0	110	80	48	26	0.91	5.35	67.6	5.51	3.47	1.42	0
385	1	60	492	1	1	88	26.67	0	0	0	0	0	0	0	130	86	23	23	4	6.56	97.6	5.87	2.65	1.14	0
386	1	42	273.7	1	0	88	23.44	0	0	0	0	1	0	0	115	85	60	32	2.35	4.06	59.4	5.19	2.47	0.86	0
387	1	50	421.5	1	1	97	27.04	0	0	0	0	0	0	0	120	70	19	21	0.96	4.05	59.9	5.37	2.68	1.17	1
388	1	52	359.7	1	1	96	23.89	0	0	0	0	1	0	0	120	82	31	25	3.45	5.56	88	5.45	3.14	0.91	0
389	1	42	432.6	1	1	82	27.4	0	0	0	0	0	0	0	130	100	19	18	1.21	4	65.1	6.11	2.56	0.99	0
390	1	56	411	1	1	91	25.86	0	0	0	0	0	0	0	140	90	30	25	1.87	5.7	85	5.7	3.87	1.38	1
391	1	54	337.9	1	1	90	27.2	0	0	0	0	1	1	0	120	80	43	29	2.04	5.77	76	5.27	3.88	1.32	1
392	1	65	375.8	1	1	103	30.85	1	1	0	0	1	1	1	120	80	18	17	1.97	5.15	71.7	6.3	3.52	1.01	1
393	1	64	402.7	1	1	103	34.17	1	1	0	0	0	0	0	120	80	21	22	1.21	4.46	69.1	5.59	2.87	0.98	1
394	1	50	372.6	1	1	93	27.13	0	0	0	0	1	0	0	120	80	38	31	2.28	5.92	95.9	5.76	4.13	0.92	1
395	1	34	554.9	1	1	84	23.65	0	0	0	0	1	1	0	125	80	15	25	2.12	3.59	71.2	4.2	1.75	1.41	1
396	1	49	368.5	1	1	89	26.75	1	0	0	0	1	1	0	140	90	47	31	1.95	4.04	88.4	5.12	2.7	0.97	1
397	1	46	430.3	1	0	93	27.1	0	0	0	0	1	0	0	110	80	51	29	2.49	5.08	79.8	5.77	3.31	0.91	0
398	1	59	415.6	1	0	81	26.45	0	0	0	0	0	0	0	110	78	27	20	1.03	4.16	82.9	5.39	2.56	1.28	0
399	1	54	480.2	1	1	88	23.6	0	0	0	0	1	0	0	110	80	49	34	2.41	5.63	92.5	5.62	3.84	1.25	1
400	1	58	449	1	1	103	29.07	1	0	0	0	1	1	0	130	90	35	26	2.03	6.05	74.1	5.91	4	1.47	1
401	1	57	271.7	1	1	93	24.86	1	0	0	0	1	1	0	140	80	24	18	1.58	4.67	49.31	6.08	2.85	1.09	0
402	1	52	361.9	1	1	90	27.29	0	0	0	0	1	0	0	120	80	54	35	4.03	4.39	63.7	5.16	2.25	1.14	1
403	1	53	449.9	1	1	107	31.86	1	0	0	0	1	0	0	160	94	39	30	4.07	5.02	66.4	5.71	2.63	1.07	1
404	1	47	453.4	1	1	87	22.41	0	0	0	0	1	0	0	100	70	21	23	2.4	5.46	74.8	5.62	3.68	1.05	0
405	1	51	499.6	1	1	98	30.59	0	0	0	0	1	0	1	110	70	38	25	3.02	4.89	85.8	6.59	3.02	1.34	0
406	1	41	399.6	1	1	90	26.52	0	0	0	0	1	0	0	112	78	38	26	2.82	4.29	76.8	5.47	2.86	0.82	1
407	1	56	364.3	1	1	90	26.86	0	0	0	0	1	0	0	105	80	28	22	2.67	5.37	73.2	4.88	3.71	0.93	0
408	1	61	528.6	1	1	98	27.9	0	0	0	0	1	1	0	110	70	20	23	2.15	4.83	68.8	5.83	2.82	1.17	1
409	1	50	479.7	1	1	90	26.49	0	0	0	0	1	0	0	110	70	73	35	3.32	6.08	77.2	5.9	3.98	1.01	0
410	1	49	450.3	1	1	86	25.1	1	1	0	0	0	0	0	120	78	39	23	0.77	4.44	74.2	5.13	2.99	1.17	1
411	1	59	319.5	1	1	101	35.27	1	0	1	0	1	0	1	145	90	33	23	2.99	4.63	59.3	9.75	2.73	1.01	0
412	1	60	363.7	1	1	97	27.66	1	1	0	0	1	1	0	124	84	61	30	1.29	5.04	81.1	5.25	3.13	1.61	0
413	1	59	340.8	1	1	99	26.84	1	1	1	0	0	0	1	120	70	47	24	1.75	5.06	77.9	8.08	3.83	0.79	0
414	1	51	405	1	1	90	28.41	0	0	0	0	1	0	0	116	72	59	26	5.34	5.53	83	5.69	3.04	0.82	0
415	1	59	267.6	1	1	89	25.27	1	0	0	0	0	0	0	120	90	8	20	0.59	5.37	67.26	5.1	1.83	0.96	1
416	1	55	421.7	1	1	95	28.09	0	0	0	0	0	0	0	110	80	33	17	1.44	6.26	74.89	6.11	3.17	0.93	0
417	1	59	365	1	0	90	27.41	1	0	0	0	0	0	1	140	80	41	28	2.22	4.03	91.8	6.16	4.13	1.08	0
418	1	58	439.2	1	1	89	27.82	1	1	0	0	1	1	0	110	80	11	18	1.37	5.64	77.33	4.79	3.95	1.3	1
419	1	59	191	1	1	89	26.67	1	1	0	0	1	0	1	130	80	11	24	2.4	4.15	76.6	6.69	2.16	1.6	0
420	1	59	375	1	1	94	26.07	0	0	0	0	0	0	0	120	74	14	20	1.04	5.23	77.19	4.92	3.61	2.3	1
421	1	52	366	1	0	107	32.46	1	1	0	0	0	0	0	130	75	48	36	1.39	4.76	105.5	5.56	3.83	1.18	1
422	1	58	360.6	1	1	92	25.06	0	0	0	0	0	0	0	110	76	11	17	1.54	5.72	66.5	4.76	3.93	1.25	1
423	1	60	415.4	1	0	86	25.95	0	0	0	0	0	0	0	120	80	33	31	1.35	4.53	66.2	7.17	2.95	0.98	1
424	1	53	495	1	1	94	27.64	0	0	0	0	1	0	0	110	80	114	47	3.45	5.07	86	6.08	3.01	1.06	1
425	1	50	434.1	1	1	95	22.39	0	0	0	0	1	1	0	105	75	35	23	1.99	6.03	91.1	5.42	3.6	1.9	0
426	1	59	358.3	1	0	93	26.03	0	0	0	0	0	0	0	100	70	14	21	1.6	3.72	80.1	4.55	2.27	0.97	1
427	1	60	465.9	1	1	98	28.09	1	0	0	0	0	0	1	140	90+	57	39	1.87	3.97	83.9	6.62	2.39	1	0
428	1	48	452.8	1	1	88	24.24	1	1	0	0	0	0	0	120	85	17	17	1.73	3.89	77.2	5.34	2.37	0.95	0
429	1	48	374.1	1	1	84	25.71	0	0	0	0	0	0	0	120	80	54	18	0.93	4.18	89.8	5.25	3.11	1.02	0
430	1	55	366.9	1	1	96	27.06	0	0	0	0	0	0	0	120	85	43	28	1.18	5.12	66.3	6.05	3.63	1.06	0
431	1	61	476	1	0	89	24.1	0	0	0	0	1	1	0	105	75	15	22	2.11	4.62	85.6	5.57	3.12	0.84	1
432	1	53	421.9	1	1	92	25.47	0	0	1	0	1	0	1	120	75	74	40	2.49	5.96	74.6	7.06	3.57	1.02	0
433	1	63	384.3	1	1	91	26.42	1	1	1	0	0	0	1	130	80	47	23	1.87	5.57	67.6	8.41	3.87	1.14	0
434	1	55	376.1	1	1	80	20.48	0	0	0	0	0	0	0	100	65	17	21	0.7	4.95	81.2	5.36	3.04	1.48	0
435	1	57	390.3	1	1	92	27.08	0	0	0	0	0	0	1	125	80	31	25	1.3	4.59	81.3	6.75	3.24	0.79	1
436	1	59	362.6	1	1	77	22.41	0	0	0	0	0	0	0	120	76	16	19	1.83	5.2	85.4	5.8	3.71	0.93	0
437	1	51	263.3	1	1	82	25.46	1	0	0	0	1	1	0	140	96	6	14	0.89	6.14	53.15	5.52	2.55	1.13	0
438	1	62	346	1	1	91	25.51	1	1	0	0	1	1	1	110	70	44	40	2.02	4.7	66.8	5.44	2.99	1.12	1
439	1	59	390.3	1	1	88	23.77	0	0	0	0	0	0	0	120	80	17	17	1.07	4.64	73	5	3.47	0.93	1
440	1	55	383.1	1	1	82	23.67	0	0	0	0	0	0	0	110	70	26	20	1.74	6	85.1	5.76	4.41	1.11	0
441	1	52	474	1	1	97	24.8	0	0	0	0	1	0	0	100	70	26	25	3.61	4.4	81.9	5.12	2.63	0.83	1
442	1	54	333.5	1	0	91	26.26	0	0	0	0	1	1	0	110	80	19	18	2.15	5.75	71.1	5.92	4.01	1.35	1
443	1	58	365.8	1	1	97	28.73	0	0	0	0	0	0	0	100	70	22	22	0.9	3.83	78	5.45	2.45	1.04	1
444	1	60	446.9	1	1	94	25.73	0	0	0	0	1	0	0	110	70	61	33	5	6.43	89.9	5.39	3.9	1.19	1
445	1	50	318	1	1	86	24.22	1	0	0	0	1	0	0	150	95	19	20	3.36	4.68	75.5	5.7	2.52	1.04	1
446	1	57	382.9	1	1	76	24.28	0	0	0	0	0	0	0	120	85	38	29	1.59	4.42	67.51	4.8	2.58	1.46	0
447	1	54	360.8	1	1	97	27.61	0	0	0	0	0	0	0	120	80	27	23	1.58	3.63	73.54	5.37	1.9	1.02	1
448	1	61	345.5	1	0	95	24.9	0	0	0	0	0	0	0	110	70	33	25	1.81	4.08	96.1	4.65	2.64	0.98	1
449	1	57	402.7	1	1	86	24.02	0	0	0	0	1	0	0	105	70	53	37	2.49	4.12	73.7	4.93	2.54	1.04	1
450	1	51	312.3	1	1	86	24.44	0	0	0	0	1	0	0	120	70	25	23	2.58	5.19	94.4	5.78	3.36	1.02	0
451	1	60	351	1	1	97	30.11	1	1	0	0	0	0	0	112	80	23	22	1.65	5.79	66.3	6.01	3.76	1.26	0
452	1	55	339.3	1	1	97	28.73	0	0	0	0	0	0	0	110	85	34	20	1.56	5.42	92.2	6.1	3.72	1.17	0
453	1	48	335.2	1	1	90	25.47	0	0	0	0	1	1	0	110	70	33	21	2.1	4.25	60.8	5.04	2.7	0.84	1
454	1	52	440.4	1	1	90	26.47	0	0	0	0	1	1	0	120	80	17	19	1.98	3.79	82.7	5.78	1.81	0.92	0
455	1	42	324.5	1	1	90	24.16	0	0	0	0	0	0	0	110	70	38	23	1.38	4.87	71.1	5.34	2.72	1.77	1
456	1	35	401.7	1	1	90	26.03	0	0	0	0	0	0	0	120	70	30	20	1.12	3.45	72.9	4.6	2.19	0.9	0
457	1	50	370.9	1	1	95	28.08	1	1	0	0	0	0	1	120	70	22	15	1.46	5.05	80.3	6.12	3.23	1.31	0
458	1	58	383.3	1	1	105	31.1	0	0	0	0	0	0	0	125	90	88	49	1.28	4.85	78.9	6.73	3.31	1.11	0
459	1	49	390.2	1	1	93	27.72	0	0	0	0	0	0	0	124	86	24	24	0.88	3.59	62.2	5.61	2.16	1.16	1
460	1	60	516.7	1	1	83	25.82	0	0	0	0	1	1	0	110	70	45	31	1.98	4.68	72.5	4.93	3.11	1.01	0
461	1	56	329.4	1	1	80	21.24	0	0	0	0	1	0	0	110	75	22	27	2.79	4.66	69.3	5.25	2.56	1.03	0
462	1	57	377	1	1	84	24.51	0	0	0	0	0	0	0	120	80	25	24	16.94	9.51	76.5	5.8	2.25	0.85	1
463	1	59	386.7	1	0	93	24.77	1	1	0	0	0	0	0	120	75	15	17	0.78	3.3	69.9	5.74	2.1	0.89	1
464	1	59	426.2	1	1	99	28.34	0	0	0	0	0	0	1	130	85	31	23	1.86	4.49	79.9	6.52	3.01	0.79	0
465	1	60	321.5	1	1	94	24.86	1	1	0	0	0	0	0	114	80	36	30	1.1	4.82	74.5	5.49	3.36	1.1	1
466	1	57	501.2	1	1	92	27.44	0	0	0	0	1	0	0	130	70	37	32	3.69	4.41	85.1	5.85	2.14	0.81	0
467	1	59	444.5	1	1	81	24.73	1	1	0	0	1	1	0	120	74	29	25	2.17	5.17	73.6	5.78	3.03	1.26	0
468	1	56	440.5	1	1	88	24.14	0	0	0	0	0	0	0	95	60	29	26	1.63	5.16	77.1	5.62	3.44	1.09	0
469	1	58	266.2	1	1	94	29.48	1	0	1	0	0	0	1	156	104	43	45	7.16	6.68	72.8	10.51	3.7	0.75	1
470	1	57	361.9	1	1	83	22.39	0	0	0	0	1	0	0	130	75	36	24	2.47	5.31	63.6	5.41	3.49	1.02	0
471	1	58	356.7	1	1	85	21.11	0	0	0	0	1	1	0	134	85	18	18	2.07	3.99	94.3	4.62	2.29	0.98	0
472	1	58	334.8	1	0	86	23.87	1	1	0	0	0	0	0	110	80	12	17	1.78	5.36	85.7	5.6	3.74	1.02	0
473	1	54	470.2	1	1	87	23.15	0	0	0	0	0	0	0	110	80	25	25	1.52	5.42	86.1	5.74	3.16	1.84	0
474	1	42	332.8	1	1	87	27.02	0	0	0	0	1	0	0	110	80	29	26	2.8	4.55	100.7	5.3	2.71	0.84	1
475	1	59	261.4	1	1	89	27.36	0	0	0	0	1	0	0	110	70	32	22	3.57	5.01	76.6	5.38	2.91	1.17	0
476	1	40	391.2	1	0	85	22.86	0	0	0	0	0	0	0	120	70	42	25	0.93	5.12	69.3	5.72	3.66	1.23	0
477	1	55	388.7	1	0	84	23.88	0	0	0	0	0	0	0	120	78	18	24	1.47	4.7	81.2	5.36	2.89	1.23	0
478	1	65	351.7	1	1	91	25.16	0	0	0	0	0	0	0	120	70	14	19	1.51	4.66	68.2	4.96	3.04	1.13	0
479	1	62	520.5	1	1	92	27.55	1	1	0	0	1	0	1	105	75	53	35	2.46	5.41	84.7	5.57	3.53	1.09	0
480	1	55	309.4	1	1	83	25.61	0	0	1	0	0	0	0	120	80	29	18	1.42	4.97	70.9	7.8	3.33	1.11	1
481	1	55	408.5	1	1	90	26.73	1	0	0	0	1	0	0	130	90	23	19	2.97	5.73	63.4	5.45	3.38	1.37	0
482	1	61	376.1	1	0	88	24.42	0	0	0	0	1	1	0	110	60	33	23	2	5.11	78.4	4.87	3.6	1.1	1
483	1	63	374.2	1	1	102	30.32	0	0	0	0	1	1	0	140	80	28	23	2.03	4.69	78.6	5.74	1.96	0.93	0
484	1	57	438.5	1	1	86	23.74	1	0	0	0	1	0	0	130	90（服	22	20	2.42	4.67	86.2	5.79	2.39	1.16	1
485	1	56	527.8	1	0	91	25.6	1	1	0	0	1	0	1	125	80	38	21	2.32	5.16	99.8	5.12	3.1	1.11	0
486	1	64	519	1	1	91	25.1	1	1	0	0	0	0	0	120	85	47	34	1.6	5.51	101.4	5.06	3.53	1.35	1
487	1	43	394.6	1	1	93	30.93	0	0	0	0	1	0	0	110	80	39	24	12.23	5.57	74.7	5.14	1.92	0.69	0
488	1	60	347	1	0	88	24.72	0	0	0	0	0	0	0	110	65	26	16	0.83	4.24	54.27	5.59	2.18	1.63	1
489	1	47	366.4	1	1	87	26.13	0	0	0	0	0	0	0	100	80	25	19	1	3.68	89.2	5.05	2.51	0.86	1
490	1	54	386.5	1	1	78	21.75	1	0	0	0	0	0	0	150	100	19	19	1.18	5.22	68.3	6.33	3.97	1.01	1
491	1	49	443	1	1	103	28.89	0	0	0	0	0	0	0	120	80	40	34	3.87	6.3	71.8	5.43	4.1	1.06	1
492	1	48	392.1	1	1	91	26.75	0	0	0	0	0	0	0	100	68	44	29	2.02	6.78	88.5	4.94	4.67	1.14	0
493	1	62	447.1	1	1	99	26.83	1	1	0	0	0	0	0	130	80	33	23	1.42	5.61	75.4	5.06	3.77	1.2	0
494	1	49	386.3	1	0	82	25.21	0	0	0	0	1	1	0	100	70	19	16	1.42	4.99	75.1	5.81	3.31	1.08	0
495	1	50	334.7	1	1	94	27.1	0	0	0	0	0	0	0	120	80	31	23	1.26	5.09	72.2	5.03	3.55	1.1	0
496	1	59	351.1	1	0	81	25.82	1	1	0	0	0	0	0	135	85	55	38	1.67	5.34	83.9	5.28	3.71	1.05	0
497	1	50	436.7	1	0	87	24.9	0	0	0	0	1	0	0	120	80	37	25	3.84	5.57	76.8	5.8	3.2	1.14	1
498	1	62	569.1	1	1	96	30.22	0	0	0	0	1	0	0	110	65	75	22	3.26	5.03	73.85	4.78	2.03	0.87	0
499	1	33	440	1	1	88	25.97	0	0	0	0	1	0	1	120	70	54	27	6.17	4.86	86.9	6.52	3.09	1.35	1
500	1	51	547.2	1	1	92	28.08	0	0	0	0	0	0	0	126	80	94	19	1.06	4.67	83.5	5.56	3.45	1.03	0
501	1	60	275.9	1	1	96	26.3	0	0	1	0	0	0	1	122	80	44	27	1.8	5.49	70.8	7.52	3.8	1.1	1
502	1	61	519.5	1	1	85	24.76	1	1	0	0	1	0	0	135	70	43	25	3.08	4.12	74	5.96	2.2	0.97	0
503	1	55	481.6	1	1	83	23.88	0	0	0	0	1	0	0	135	90	22	20	4.11	3.88	71.9	5.89	2.19	0.83	1
504	1	53	383.8	1	1	86	25.18	1	1	0	0	1	1	1	120	72	35	17	0.5	3.41	83.9	4.39	1.79	0.75	1
505	1	37	394.6	1	1	89	26.82	0	0	0	0	1	0	0	130	94	18	18	4.93	4.43	68.6	5.97	2.72	0.92	1
506	1	50	402.4	1	1	86	24.69	0	0	0	0	1	0	0	110	70	31	23	2.85	4.28	76	6.28	2.25	0.96	0
507	1	34	401	1	1	103	32.07	0	0	0	0	0	0	0	125	70	77	32	1.81	4.78	79.9	5.49	3.35	0.92	0
508	1	43	335.3	1	1	95	27.21	0	0	0	0	0	0	0	110	72	118	57	1.18	4.36	73	5.34	2.88	1.22	0
509	1	32	400.2	1	1	90	24.11	0	0	0	0	1	1	0	120	70	18	20	1.9	5.11	89.8	5.07	3.87	0.78	0
510	1	31	378.8	1	1	80	23.7	0	0	0	0	0	0	0	115	70	113	44	1.04	4.46	82	5.22	2.57	1.59	0
511	1	37	501.1	1	1	85	26.64	0	0	0	0	0	0	0	115	70	24	21	1.54	4.01	95.9	5.02	2.51	1.14	0
512	1	41	301.9	1	1	90	26.3	0	0	0	0	1	0	0	120	80	63	32	2.27	5.88	83.8	5.64	4.15	1.01	0
513	1	48	416.7	1	1	103	30.25	0	0	0	0	1	1	0	110	80	33	24	2.02	5.13	63	5.87	3.52	0.9	1
514	1	56	416	1	1	87	25.21	0	0	0	0	0	0	0	120	78	19	21	1.78	4.65	74.3	5.95	2.91	1.26	0
515	1	58	489.5	1	1	78	24.06	1	1	0	0	0	0	1	120	78	53	40	5.42	8.13	74.1	7.04	5.04	1.33	0
516	1	60	360.5	1	1	86	23.68	0	0	0	0	0	0	0	110	70	23	18	1.72	5.09	71.5	5.97	3.65	0.98	1
517	1	58	272.1	1	0	91	24.8	0	0	0	0	0	0	0	120	80	33	20	1.47	5.28	64.2	5.48	3.35	1.55	1
518	1	49	486.2	1	1	91	27.61	1	0	0	0	1	1	1	150	90	14	18	2.22	4.43	84.1	6.47	2.31	1.24	1
519	1	52	358.1	1	1	85	24.22	0	0	1	0	1	1	0	110	80	39	28	2.17	4.66	85.1	15.92	2.77	0.87	1
520	1	57	379.3	1	1	88	27.34	0	0	0	0	1	0	0	150	90	36	26	2.46	4.17	91.2	4.34	2.6	1.39	1
521	1	43	469.5	1	1	81	22.38	0	0	0	0	1	0	0	120	70	45	31	2.37	5.27	86.9	5.27	3.5	1.15	0
522	1	38	488	1	1	82	27.76	0	0	0	0	1	0	0	110	70	53	36	9.64	5.54	91.3	5.81	2.1	1.04	0
523	1	40	457.3	1	1	90	28.25	0	0	0	0	0	0	0	140	100	55	37	1.59	5.81	84.8	5.46	4.06	0.99	0
524	1	56	406.2	1	1	87	25.04	0	0	0	0	1	0	0	130	85	30	26	3.57	6.14	69.9	5.85	3.86	1.2	0
525	1	61	427.3	1	1	86	25.1	1	0	0	0	0	0	0	144	100	32	29	1.43	4.8	128.9	5.67	3.26	1.14	0
526	1	59	296.7	1	1	91	28.88	1	1	0	0	0	0	0	110	80	23	20	1.05	3.64	77.9	5.09	2.19	1.08	0
527	1	51	408.9	1	1	88	26.18	0	0	0	0	0	0	0	104	70	16	22	0.87	4.53	89.4	4.38	3.11	1.21	1
528	1	39	408.2	1	1	87	29.57	0	0	0	0	0	0	0	110	80	28	22	1.44	4.6	55.7	4.85	3.18	0.89	1
529	1	62	417.1	1	1	92	28.7	1	1	0	0	0	0	0	135	85	13	25	1.29	5.6	91.1	5.89	3.65	1.68	0
530	1	52	417.7	1	1	94	27.9	0	0	0	0	0	0	0	110	80	73	32	1.06	4.75	91.4	5.29	3.38	1.11	0
531	1	50	301.4	1	1	90	25.93	0	0	0	0	0	0	0	130	90	31	17	1.28	4.23	97.4	5.87	2.71	1.17	0
532	1	54	428.9	1	1	85	23.6	0	0	1	0	1	0	0	105	75	38	26	2.33	5.63	79.88	9.83	3.04	1.12	1
533	1	48	405	1	0	85	23.43	0	0	0	0	1	0	0	100	70	28	20	2.27	5.47	80.6	5.9	3.72	1.02	1
534	1	39	390.5	1	1	92	27.6	1	0	0	0	1	1	0	145	100	31	25	1.24	3.82	70.4	5.24	1.81	1.64	0
535	1	45	374.1	1	1	85	24.22	0	0	0	0	1	0	0	85	60	38	29	2.27	4.89	89.6	5.31	2.84	1.29	1
536	1	59	433	1	1	87	24.36	1	1	0	0	1	0	1	116	80	55	32	4.1	4.35	83.4	6.14	2.17	0.97	1
537	1	59	515.4	1	1	87	25.73	0	0	0	0	1	1	0	110	80	20	18	1.99	4.76	92	5.61	3.03	1.21	0
538	1	57	390.2	1	1	96	26.85	0	0	0	0	1	0	1	120	80	36	30	2.39	4.92	76.5	6.89	2.95	1.24	1
539	1	49	410	1	1	89	27.16	0	0	0	0	0	0	0	120	70	23	20	1.11	4.77	77	4.97	3.3	1.23	1
540	1	44	457	1	1	93	26.09	0	0	0	0	1	0	0	115	75	16	14	5.15	4.76	83.9	5.88	2.03	0.91	0
541	1	58	414.8	1	1	89	28.33	1	1	0	0	0	0	1	110	80	26	23	1.47	5.09	79.1	6.31	3.69	1.02	0
542	1	56	316.4	1	1	107	34.06	1	1	0	0	0	0	0	110	80	29	17	1.28	4.67	77.7	5.91	3.34	1.06	1
543	1	58	385.1	1	1	96	28.41	1	0	0	0	0	0	0	140	90	26	22	1.44	4.6	99.9	5.15	3.15	0.99	0
544	1	51	288.3	1	1	90	25.15	0	0	0	0	1	1	0	120	80	44	21	1.93	4.98	83.9	5.93	3.29	1.18	1
545	1	56	385.3	1	1	86	26.84	1	0	0	0	0	0	0	136	92	28	23	0.65	4.15	76	5.58	2.93	1.28	1
546	1	55	420.9	1	1	78	23.74	1	1	0	0	0	0	0	120	80	17	18	0.74	4.24	69.2	5.37	2.54	1.52	0
547	1	61	304.5	1	1	93	28.73	1	0	0	0	0	0	0	130	90	36	21	1.96	5.88	98	5.39	3.97	0.97	0
548	1	51	446.4	1	1	100	27.26	0	0	0	0	0	0	0	120	70	72	33	3.13	6.71	76.2	5.71	4.21	1.24	0
549	1	47	443.6	1	0	86	23.46	0	0	0	0	0	0	0	120	80	62	34	1.58	5.44	80.4	4.85	3.84	1.06	1
550	1	55	336.4	1	1	97	26.35	1	1	0	0	1	1	1	120	80	37	23	1.98	4.46	66.2	6.96	2.87	0.99	1
551	1	61	418.4	1	1	89	25.59	0	0	0	0	0	0	0	125	75	25	23	1.61	4.87	74.5	5.03	3.17	1.18	1
552	1	53	354.8	1	0	85	26.63	0	0	0	0	1	0	0	110	85	29	24	2.98	5.53	93	5.33	3.14	1.17	0
553	1	38	545.4	1	1	89	27.68	0	0	0	0	0	0	0	106	70	14	34	1.61	4.62	82.5	4.88	1.92	1.15	0
554	1	56	416.6	1	1	80	20.75	0	0	1	0	1	0	0	100	70	19	18	3.33	6.36	89.7	10.39	4.45	0.98	1
555	1	61	417.2	1	1	90	26.56	1	0	1	0	0	0	0	130	90	19	19	1.39	4.55	74.8	7.08	3.11	1.08	0
556	1	53	232.7	1	1	97	30.94	1	0	1	1	0	0	0	150	100	26	15	1.17	5.43	87.4	4.61	3.96	0.99	0
557	1	45	413.5	1	1	91	24.37	0	0	0	0	0	0	0	130	84	44	25	1.1	4.23	78	4.89	2.82	1.18	0
558	1	51	346.5	1	1	87	25.56	1	1	0	0	1	0	1	120	80	86	53	3.42	5.7	96.1	5.53	3.44	1.08	0
559	1	61	533.5	1	1	84	26.21	0	0	0	0	1	0	0	120	80	59	43	6.17	5.89	84.3	5.54	3.42	0.91	0
560	1	57	296.8	1	1	85	25.39	0	0	0	0	0	0	0	100	70	28	23	1.32	5.51	68.5	5.49	3.72	1.21	1
561	1	37	443.1	1	1	88	25.91	1	0	0	0	0	0	0	140	85	29	20	1.26	3.89	91.3	5.47	1.86	1.6	1
562	1	59	230.3	1	1	85	24.28	0	0	0	0	0	0	0	120	80	12	15	0.85	4.24	82.2	5.06	2.46	1.33	1
563	1	59	373	1	1	93	26.91	0	0	0	0	1	1	0	120	80	34	32	1.93	4.27	50.67	5.11	2.59	1.08	1
564	1	55	484.4	1	1	90	23.04	1	1	0	0	1	0	0	120	80	17	19	2.4	4.29	92.3	5.43	2.23	1.38	0
565	1	62	218.7	1	1	99	28.73	1	0	1	0	0	0	0	140	100	10	25	0.67	4.4	69.8	10.95	2.99	1.69	0
566	1	65	404.3	1	1	95	28.39	1	1	0	0	0	0	0	126	80	9	23	0.96	3.62	74.6	5.43	2.49	0.94	0
567	1	59	326.6	1	1	99	29.06	1	1	0	0	1	1	1	135	80	17	21	2.02	5.05	75.3	6.09	3.57	1.11	1
568	1	55	450	1	1	90	28.6	1	1	0	0	1	1	1	124	84	27	22	2.1	3.93	77.7	5.24	2.36	0.93	0
569	1	53	455.3	1	0	96	26.22	1	1	1	1	1	1	1	120	85	48	26	0.53	4.46	94.3	4.91	2.89	0.78	1
570	1	49	449	1	1	86	24.91	0	0	0	0	0	0	0	120	80	121	60	1.69	5.34	80.8	5.91	3.5	1.28	0
571	1	64	402.8	1	1	78	22.32	0	0	0	0	0	0	0	120	80	63	26	1.16	4.89	81.7	5.56	3.4	1.23	0
572	1	54	525	1	1	77	21.08	0	0	0	0	1	0	0	110	80	46	36	8.31	6.1	91.4	5.71	1.85	0.95	0
573	1	61	478.7	1	1	99	27.47	0	0	1	1	0	0	1	120	70	42	39	1.73	4.11	75.5	6.16	2.5	1.16	1
574	1	53	306.3	1	0	104	31.22	0	0	0	0	1	0	1	110	74	36	20	3.9	5.94	68	8.11	3.28	1.08	0
575	1	64	248.9	1	0	88	22.66	0	0	0	0	0	0	0	120	80	30	21	1.01	4.81	65.5	5.59	2.83	1.5	0
576	1	45	369.6	1	1	91	26.03	0	0	0	0	0	0	0	115	80	15	17	1.04	5.57	99.1	5.58	3.89	1.19	1
577	1	65	361.9	1	1	87	26.52	0	0	0	0	0	0	0	120	80	28	19	1.44	4.46	55	5.37	3.44	1.18	1
578	1	59	435.5	1	1	83	22.86	0	0	1	1	1	0	0	110	70	30	17	2.74	5.37	80.5	6.58	3.67	0.95	0
579	1	56	422.5	1	1	94	25.14	0	0	0	0	1	1	0	105	70	33	25	2.23	4.66	92	5.26	2.91	0.97	0
580	1	50	491.8	1	1	92	29.71	0	0	0	0	0	0	0	130	85	31	23	0.77	5.37	87.6	5.33	3.68	1.35	0
581	1	44	392.1	1	1	94	25.96	1	0	0	0	1	1	0	130	90	37	23	2.13	3.37	75.6	5.56	2.05	0.73	0
582	1	34	458.4	1	1	84	25.29	0	0	0	0	0	0	0	110	75	40	23	1.04	4.52	64.6	4.63	3.18	1.06	0
583	1	43	310.2	1	1	86	26.03	1	1	0	0	0	0	0	120	80	27	21	1.51	3.61	81.7	5	1.78	1.55	0
584	1	58	403.9	1	1	81	23.12	0	0	0	0	0	0	0	130	80	21	20	1.83	4.87	88.8	5.46	3.22	1.24	1
585	1	57	261.3	1	0	87	25.93	0	0	0	0	0	0	0	124	84	22	21	1.36	4.48	73	6.37	3.08	0.96	1
586	1	60	288.9	1	1	83	26.81	0	0	0	0	0	0	1	130	80	55	37	2.1	6.11	60.8	6.1	4.07	1.26	1
587	1	60	334.4	1	0	87	28.15	0	0	0	0	1	1	0	144	96	45	29	2.08	6.1	67.5	4.83	3.94	1.39	1
588	1	57	343.6	1	1	102	28.41	0	0	0	0	1	1	0	120	80	13	17	2.06	5.73	66	5.96	3.57	1.62	1
589	1	45	473.4	1	1	91	28.63	0	0	0	0	1	0	0	130	80	67	31	2.77	4.64	76.3	6.03	2.88	0.92	1
590	1	50	428.8	1	1	88	24.96	0	0	0	0	1	1	0	100	70	30	23	1.98	5.17	84.2	5.28	3.55	0.99	0
591	1	54	427	1	1	91	24.34	0	0	0	0	0	0	0	130	80	53	43	2.25	6.32	83	5.05	4.23	1.42	0
592	1	44	294.5	1	1	85	25.14	0	0	0	0	1	0	0	120	70	34	25	2.83	5.84	88.1	5.41	3.45	1.27	0
593	1	60	349.2	1	1	91	27.43	1	1	0	0	0	0	0	120	80	37	23	1.43	4.73	64.2	5.82	3.11	1.13	1
594	1	59	305.6	1	0	95	29.23	1	0	0	0	0	0	0	130	90	29	23	1.58	4.59	68.2	5.7	3.21	1.44	0
595	1	38	470.3	1	1	86	23.39	0	0	0	0	0	0	0	130	70	27	18	1.73	5.9	83.1	5.23	4.03	1.06	0
596	1	51	358.7	1	1	94	25.83	0	0	0	0	1	0	1	110	70	74	34	2.67	4.56	73	6.47	2.71	0.87	0
597	1	50	462.4	1	1	87	23.23	1	0	0	0	0	0	0	150-160	10	60	42	1.97	6.91	69.5	5.43	4.71	1.62	1
598	1	50	373.8	1	1	87	25.62	0	0	0	0	0	0	0	110	70	17	15	0.99	4.57	69	5.03	2.93	1.39	1
599	1	45	530.5	1	1	92	27.7	1	0	0	0	0	0	0	140	100	120	53	1.36	5.2	82.8	5.56	3.59	1.17	1
600	1	57	372.5	1	0	85	26.6	1	0	0	0	1	0	0	140	100	21	20	3.04	4.31	90.1	4.89	2.1	1.03	0
601	1	57	409.4	1	1	94	26.43	0	0	1	0	1	0	1	130	90	63	33	2.33	5.03	93.7	7.78	3.28	1	0
602	1	57	258.3	1	1	79	21.31	1	0	0	0	1	0	0	140	90	18	20	1.18	6.26	69.6	5.07	4.88	1.12	1
603	1	65	313.2	1	1	95	27.47	1	0	0	0	1	0	0	140	80	21	18	2.27	6.74	98	5.17	4.6	1.38	1
604	1	45	563.9	1	1	87	24.62	0	0	0	0	1	0	0	110	70	55	27	3.32	5.4	88.1	5.45	3.43	1.01	0
605	1	63	446.1	1	1	104	28.17	0	0	0	0	1	0	0	140	90	25	18	1.25	6.3	72.2	5.78	4.98	1.05	0
606	1	51	260.8	1	1	104	29.96	1	0	1	0	1	1	1	130	92（服	19	14	2.1	3.98	63.3	7.48	2.57	0.85	1
607	1	61	375.6	1	1	100	30.37	1	0	0	0	1	0	0	130	90	32	23	3.28	3.34	79.3	5.52	1.6	0.85	0
608	1	56	378.6	1	1	89	25.21	1	1	0	0	1	0	1	110	75	41	23	3.07	4.99	96.3	5.26	3.06	1.16	0
609	1	57	537.8	1	1	82	24.22	1	1	0	0	1	0	0	120	80	29	21	3.63	4.24	109.7	5.73	2.19	0.88	0
610	1	50	395.7	1	1	79	23.69	0	0	0	0	0	0	0	105	75	33	27	1.37	4.37	80.5	5.88	2.5	1.5	0
611	1	56	290.9	1	1	82	25.08	0	0	0	0	0	0	0	110	74	20	16	1.24	4.17	65.2	4.9	2.4	1.4	0
612	1	57	383.8	1	1	85	26.03	0	0	0	0	0	0	0	120	76	25	22	1.44	5.49	104.9	4.77	3.67	1.28	1
613	1	63	328.8	1	1	93	27.11	1	0	0	0	0	0	0	130	90	20	22	1.35	4.84	66.5	5.77	3.09	1.39	0
614	1	46	434.8	1	0	80	23.08	0	0	0	0	0	0	0	120	78	13	19	1.17	4.66	82	5.04	2.93	1.35	1
615	1	54	399.1	1	1	89	26.5	0	0	0	0	0	0	0	110	85	21	21	1.38	5.01	75.1	5.31	3.51	1.16	1
616	1	30	459.5	1	1	104	33.75	1	0	0	0	0	0	0	144	90右手	29	21	1.27	4.09	66.8	5.69	2.72	1.2	0
617	1	60	400.4	1	0	85	26.33	1	1	0	0	1	1	1	120	78	24	21	2.14	4.31	82.3	5.03	2.54	1.05	0
618	1	59	444.9	1	1	91	26.4	0	0	0	0	0	0	0	130	90	19	21	1.53	5.27	64.8	5.82	3.68	0.95	1
619	1	58	420.1	1	0	81	21.92	0	0	0	0	1	1	0	140	90	25	21	2.14	6.12	78.6	5.28	4.32	1.37	1
620	1	60	276	1	1	82	23.91	0	0	0	0	0	0	0	115	70	14	17	1.21	4.73	80.6	5.5	3.27	1.38	1
621	1	40	344.6	1	0	93	29.67	0	0	0	0	0	0	0	135	94	28	20	1.08	3.3	68.1	4.89	1.95	1.05	1
622	1	39	371.4	1	1	87	23.88	0	0	0	0	0	0	0	110	70	16	19	1.82	3.89	66.6	5.37	2.27	1.04	0
623	1	56	310.3	1	1	86	24.39	0	0	0	0	1	0	0	136	88	61	33	3.84	6.01	64.6	5.53	3.44	1.02	1
624	1	46	414.3	1	1	90	26.4	0	0	0	0	0	0	0	110	75	34	25	1.33	4.48	76.5	5.59	3.1	0.81	0
625	1	53	452.9	1	1	109	33.39	0	0	0	0	0	0	0	120	80	28	24	1.23	5.05	70.3	5.86	3.75	1.08	1
626	1	56	433	1	1	92	29.03	1	0	1	0	1	0	1	122	90	54	31	2.84	4.51	65	8.11	2.97	0.98	1
627	1	58	437.6	1	1	97	24.69	1	0	0	0	1	0	0	130	90	21	21	2.44	6.08	64.7	5.53	4.23	1.3	0
628	1	31	342	1	0	95	31.38	0	0	0	0	0	0	0	145	75	26	18	0.69	3.24	80.3	5.15	2.04	1	1
629	1	56	488.2	1	1	91	26.49	0	0	0	0	0	0	0	105	70	34	30	1.5	4.45	86	5.03	3.21	1.03	0
630	1	57	423.3	1	1	86	26.96	1	0	0	0	1	1	0	140	100	59	33	2.05	4.93	91.5	5.95	3.14	1.17	1
631	1	47	482.7	1	1	90	28.97	0	0	0	0	1	1	0	120	80	49	30	1.98	4.51	81.3	5.29	3.06	0.87	1
632	1	59	414.9	1	1	97	28.24	1	0	1	0	0	0	1	125	90	30	23	1.75	4.14	98.1	7.16	2.75	0.95	0
633	1	59	445.7	1	1	95	29.17	1	0	0	0	1	0	0	130	95	21	20	9.61	6.02	81.5	5.9	1.88	0.83	1
634	1	41	424.2	1	0	95	26.56	0	0	0	0	1	0	0	130	85	37	26	3.37	6.98	78.3	5.49	4.84	1.11	1
635	1	51	371	1	1	90	24.93	1	1	0	0	0	0	0	120	85	71	37	1.16	4.77	70.5	5.06	3.37	1.2	1
636	1	54	407.5	1	1	100	28.69	1	1	1	0	1	0	1	125	80	24	24	5.55	3.87	60.6	7.19	1.73	0.7	1
637	1	59	385.1	1	1	105	30.25	1	1	0	0	1	1	1	130	85	25	20	1.9	4.46	98.4	5.8	2.91	0.89	0
638	1	50	396.2	1	1	83	22.65	0	0	0	0	1	1	0	100	70	32	31	2.12	4.77	69.6	5.48	3.05	1.02	1
639	1	46	343.1	1	1	81	22.12	0	0	0	0	0	0	0	120	80	24	22	1.53	4.38	83.5	5.62	2.9	1.07	1
640	1	48	519.8	1	1	103	34.79	0	0	0	0	1	1	0	120	90	66	40	1.26	6.15	89.6	5.8	4.63	1.14	1
641	1	55	318.3	1	1	85	24.12	0	0	0	0	0	0	0	130	78	15	23	1.91	6.15	63.5	5.78	3.85	1.57	1
642	1	35	437.5	1	1	93	28.83	0	0	0	0	1	0	0	140	75	21	21	4.68	4.07	75.7	4.95	2.01	0.75	1
643	1	43	267.6	1	1	91	25.34	0	0	0	0	0	0	0	100	60	27	23	1.24	3.93	67.4	5.13	2.61	1.03	1
644	1	64	431.7	1	1	90	23.81	1	1	0	0	1	0	0	114	80	21	22	3.71	4.37	64.9	5.32	2.17	1	0
645	1	56	326.5	1	1	82	22.57	0	0	0	0	0	0	0	120	90	27	20	1.7	5.89	86.8	5.81	3.53	1.83	1
646	1	55	567.5	1	1	93	26.35	0	0	0	0	1	1	0	120	75	30	20	2.02	5.95	90	5.27	4.16	1.23	0
647	1	39	390.6	1	0	88	27.37	1	1	0	0	0	0	1	120	85	23	21	2.25	5.96	91.7	5.11	4.19	1.16	1
648	1	53	475	1	1	78	22.84	0	0	0	0	0	0	0	110	70	40	28	1.36	5.14	70.2	5.29	3.61	0.86	1
649	1	59	411.4	1	1	104	28.77	1	0	0	0	0	0	0	140	90	71	31	1.03	3.87	84.6	4.83	2.7	0.94	1
650	1	54	458.1	1	1	87	25.22	1	1	1	1	1	0	1	110	75	23	20	2.51	4.24	66.4	6.69	2.57	0.99	1
651	1	44	351.2	1	0	90	26.24	0	0	0	0	0	0	0	120	70	22	20	1.05	4.24	61.9	6.58	2.75	1.06	0
652	1	42	563.9	1	1	98	29.71	0	0	0	0	1	0	0	105	75	35	24	2.68	5.19	76.1	4.98	3.58	0.91	1
653	1	54	409.7	1	1	89	24.05	0	0	0	0	0	0	0	125	85	40	25	1.05	4.91	79.6	5.4	3.28	1.38	0
654	1	36	280.8	1	1	90	27.57	1	0	0	0	0	0	0	130	95	68	33	1.75	5.12	63.8	5.49	3.39	1.11	1
655	1	55	632.8	1	1	93	25.86	1	1	1	0	1	0	1	125	85	56	30	3.4	5.61	71.1	8.36	3.67	1.01	1
656	1	43	425.5	1	1	92	26.78	0	0	1	0	1	0	1	130	80	74	35	4.12	5.29	64.9	8.47	3.14	1.11	1
657	1	39	435.2	1	1	85	25.61	0	0	0	0	0	0	0	120	80	16	15	0.61	3.12	76.1	4.56	1.88	1.08	1
658	1	52	296.9	1	0	86	28.31	0	0	1	0	0	0	0	120	80	16	16	0.85	4.64	88.3	9.07	2.84	1.47	0
659	1	33	291.4	1	1	79	24.02	0	0	0	0	1	0	0	120	85	32	24	5.51	4.55	82.8	4.86	2.15	1.04	1
660	1	49	371.9	1	1	97	25.39	1	1	0	0	1	1	1	124	84	86	37	1.96	5.49	63.6	6.16	3.85	1.05	0
661	1	60	296.2	1	1	86	24.62	0	0	1	0	1	1	0	130	80	17	16	1.89	5.78	79.3	8.17	3.82	1.39	0
662	1	55	468.1	1	1	86	22.99	0	0	0	0	1	0	0	120	80	89	34	4.17	5.26	66.3	5.49	2.89	0.88	1
663	1	38	377.4	1	0	103	29.98	0	0	0	0	1	0	1	130	80	40	22	2.58	4.66	77.5	6.12	3.01	0.88	0
664	1	44	407.3	1	1	92	27.59	0	0	0	0	1	1	0	130	80	39	24	2.03	5.09	78.4	5.97	3.69	0.98	1
665	1	59	468.4	1	1	98	27.36	0	0	0	0	0	0	0	110	68	27	20	1.81	4.88	85.8	5.52	3.23	1.01	0
666	1	64	372.5	1	1	84	23.51	0	0	1	1	0	0	0	100	70	22	23	1.67	4.94	66.8	6.9	3.21	1.31	0
667	1	50	521.7	1	1	92	27.38	0	0	0	0	0	0	0	120	80	19	15	1.73	4.57	93.1	5.54	2.98	0.92	1
668	1	50	507.3	1	1	90	27.79	0	0	0	0	0	0	0	120	80	28	23	1.31	4.1	85.2	5.6	2.7	1.18	0
669	1	41	419.1	1	1	89	25.13	0	0	0	0	0	0	0	110	80	60	33	1.65	5.27	89.1	5.28	3.67	1.19	0
670	1	49	417.4	1	1	83	25.46	0	0	0	0	1	0	0	110	70	92	66	2.37	5.16	79.8	5.58	3.31	1.01	0
671	1	63	339.4	1	1	93	24.8	0	0	0	0	0	0	0	120	80	36	22	1.47	4.72	61.5	5.62	3.34	0.85	0
672	1	64	434.1	1	1	92	29.45	0	0	0	0	0	0	0	105	80	33	22	1.32	4.73	82.2	6.03	3.32	1.01	1
673	1	63	378.4	1	1	91	27.35	1	0	0	0	0	0	0	155	80	58	34	1.33	5.93	81.4	6.29	3.99	1.37	0
674	1	40	518.5	1	1	86	24.34	0	0	0	0	1	0	0	120	84	47	29	3.31	4.8	77.5	4.79	2.9	1	1
675	1	65	366.9	1	1	91	25.62	0	0	0	0	0	0	0	130	80	21	19	1.58	4.72	80.4	5.68	3.17	1.33	1
676	1	54	325.8	1	1	89	23.41	0	0	0	0	1	0	0	104	70	29	25	2.57	4.55	70.9	6.56	2.58	1.32	0
677	1	37	309	1	1	97	26.44	0	0	0	0	0	0	0	110	70	28	19	0.27	2.64	67.5	5.44	0.92	1.66	0
678	1	33	492.1	1	1	87	26.81	0	0	0	0	0	0	0	135	80	44	29	1.66	4.08	80.8	5.3	2.47	1.08	0
679	1	49	472.1	1	1	84	25.4	1	0	0	0	1	0	0	150	90	31	23	2.35	4.61	80.5	4.83	2.92	0.95	1
680	1	50	435	1	1	80	21.82	1	0	0	0	0	0	0	120-130	90	65	34	1.86	3.23	91.4	5.6	1.64	0.98	0
681	1	56	301.5	1	1	91	25.52	0	0	1	0	1	0	1	130	70	33	22	3.16	4.35	70.2	11.68	2.39	1.09	1
682	1	47	375.2	1	1	83	26.35	0	0	0	0	1	1	0	110	80	55	31	1.89	4.26	68.9	5.69	2.86	0.9	0
683	1	58	393.3	1	1	85	26.93	0	0	0	0	0	0	0	130	85	89	42	1.14	4.78	86.9	6.16	2.86	1.53	0
684	1	60	394.1	1	0	86	27.22	1	1	0	0	0	0	1	105	80	28	27	3.88	5.45	88.8	4.94	3.01	1.15	0
685	1	36	361.7	1	0	75	22.29	0	0	0	0	1	0	0	110	70	13	22	3.87	4.61	82.9	5.21	2.18	0.97	0
686	1	52	339	1	0	90	23.91	0	0	0	0	1	0	0	110	70	11	25	2.49	4.38	97.7	5.34	2.9	0.91	1
687	1	56	396.2	1	1	100	28.83	0	0	0	0	0	0	0	132	90	76	35	1.64	4.21	71	5.48	2.92	1	1
688	1	62	347.5	1	1	93	27.31	0	0	0	0	1	0	0	120	80	18	26	4.05	4.44	92.1	5.38	2.62	0.97	1
689	1	60	339.4	1	1	91	28.58	0	0	0	0	1	1	0	120	80	17	21	2.01	4.77	80	5.48	3.23	1.1	1
690	1	39	370.8	1	1	89	24.34	0	0	0	0	0	0	0	110	70	28	25	1.14	4.07	74.9	5.67	2.84	0.74	0
691	1	35	299.4	1	1	86	24.84	0	0	0	0	0	0	0	120	80	80	30	3.3	3.65	101.2	5.26	2.2	0.57	0
692	1	55	374.7	1	1	95	26.23	0	0	0	0	1	0	0	130	80	54	28	1.63	6.28	74.7	5.36	4.51	1.09	0
693	1	62	381.2	1	1	88	24.68	0	0	1	0	1	1	0	104	70	40	29	2.09	4.17	75.2	8.95	2.53	0.94	1
694	1	56	579.5	1	1	100	27.81	0	0	0	0	1	0	0	120	90	29	33	5.18	4.86	66.1	5.91	2.48	0.96	0
695	1	55	286.1	1	1	89	23.57	0	0	0	0	1	0	0	110	75	20	25	3.2	4.08	89.6	5.69	1.99	0.92	0
696	1	59	495.8	1	1	90	26.06	0	0	0	0	1	0	0	100	70	22	21	3.58	5.01	71.5	6.09	2.94	0.91	1
697	1	42	461.7	1	1	88	26.82	0	0	0	0	1	0	0	120	80	26	23	7.87	5.41	74	5.5	1.77	0.85	0
698	1	55	303.8	1	1	88	25.4	0	0	0	0	0	0	0	100	60	13	16	1.33	4.47	91.2	5.11	2.96	1.25	1
699	1	56	261.7	1	1	93	28.09	0	0	0	0	0	0	0	130	80	27	22	0.86	4.1	64.1	4.7	2.21	1.56	0
700	1	59	370.7	1	1	98	27.14	1	0	1	0	0	0	0	160	100	52	35	1.21	3.24	66.3	8.79	1.86	0.94	1
701	1	45	397.8	1	1	89	24.62	0	0	0	0	0	0	0	125	85	51	28	1.5	3.93	69.9	5.59	2.72	0.88	1
702	1	45	305.8	1	0	89	23.81	0	0	0	0	0	0	0	120	80	52	38	1.4	5.26	70.2	6.49	3.81	1.11	0
703	1	63	400.1	1	1	99	30.64	1	0	0	0	1	0	0	125	90	38	29	3.86	5.33	80.2	5.8	2.69	1.2	0
704	1	60	459.9	1	1	89	26.67	0	0	0	0	0	0	1	110	72	34	28	2.32	7.31	91.8	6.43	5.29	0.95	1
705	1	51	407	1	0	87	26.12	0	0	0	0	1	0	0	105	80	27	25	3.57	3.3	76.5	5.06	1.43	0.74	1
706	1	49	430.1	1	1	92	28.12	1	0	1	0	0	0	1	140	100	73	63	4.25	6.68	66.7	9.83	3.77	1.17	1
707	1	58	237.5	1	1	86	23.08	0	0	0	0	0	0	0	86	60	13	16	1.02	4.86	54.9	6.05	3.31	0.99	0
708	1	49	466.6	1	1	92	27.08	0	0	0	0	0	0	0	120	80	61	34	1.09	4.85	76.2	5.18	3.15	1.24	1
709	1	50	385.2	1	1	90	25.36	0	0	1	1	1	0	0	100	70	25	19	2.46	4.74	71	5.37	2.78	1.02	0
710	1	55	343.2	1	1	89	25.69	1	1	0	0	0	0	1	116	74	17	20	1.16	5.64	66.3	6.41	3.85	1.28	0
711	1	57	271.9	1	1	91	25.51	0	0	0	0	1	0	1	120	76	59	44	3.44	5.4	58.8	6.46	2.92	1.18	0
712	1	60	363.1	1	1	109	32	0	0	0	0	1	0	0	110	80	17	27	3.52	3.29	82.4	5.76	2.48	0.71	1
713	1	59	675.9	1	1	92	25.06	1	1	0	0	1	0	1	120	80	15	19	2.93	4.46	82.2	6.67	2.57	1.04	1
714	1	61	444.6	1	1	86	25.91	0	0	0	0	1	0	0	130	96	28	28	2.45	3.85	84.4	5.16	2.06	0.9	0
715	1	51	481	1	1	85	23.05	0	0	0	0	1	1	0	120	80	44	24	2.04	2.91	84.6	4.73	1.67	0.69	0
716	1	54	409.2	1	1	97	28.73	0	0	0	0	0	0	0	108	70	71	44	1.83	4.6	69.1	6.06	3.18	1.06	1
717	1	47	273.1	1	1	87	24.51	1	1	0	0	0	0	1	95	60	45	29	1.38	3.71	57.3	6.19	2.45	0.82	1
718	1	48	423.4	1	1	102	28.73	0	0	0	0	1	1	0	120	80	43	27	2.1	5.31	72.4	5.23	3.36	1.16	1
719	1	53	475.8	1	1	93	26.3	0	0	0	0	1	1	1	120	80	21	22	1.97	5.06	68	6.15	3.51	0.98	1
720	1	45	489	1	1	93	25.22	0	0	0	0	0	0	0	110	60	20	19	1.34	4.48	94.1	5.34	3.1	0.94	0
721	1	60	494.8	1	1	86	24.82	0	0	0	0	0	0	0	100	62	18	22	0.99	4.51	86.4	5.81	3	1.1	0
722	1	55	390	1	1	84	22.9	0	0	0	0	0	0	0	105	65	33	25	1.48	3.92	65.8	5.04	2.64	0.92	1
723	1	53	367.1	1	0	86	25.28	0	0	0	0	0	0	0	120	80	40	28	1.46	5.58	72.1	5.22	3.93	1.25	0
724	1	49	398.4	1	1	88	24.42	0	0	0	0	0	0	0	100	70	31	29	0.96	4.63	86.2	5.68	2.97	1.28	0
725	1	41	494.1	1	1	87	24.86	0	0	0	0	1	0	0	120	85	66	36	3.09	5.1	84.6	5.76	3.55	0.73	1
726	1	56	476.2	1	1	87	24.86	0	0	0	0	1	1	0	110	70	50	37	1.92	5.42	82.8	5.25	3.8	0.93	1
727	1	61	308.3	1	1	83	23.03	0	0	1	0	1	0	0	110	75	30	25	6.64	4.28	62.8	7.87	1.68	0.68	1
728	1	57	463.8	1	1	93	27.78	1	1	0	0	0	0	1	120	80	28	24	1.76	4.37	94.6	6.01	2.66	1.16	1
729	1	40	457.4	1	1	92	26.83	0	0	0	0	1	0	0	110	70	17	24	3.01	4.43	70	4.89	2.61	0.91	0
730	1	58	366.4	1	1	78	20.31	0	0	0	0	0	0	0	120	75	45	32	1.33	6.02	69.6	5.2	4.54	1.05	1
731	1	51	531.8	1	1	100	30.56	0	0	0	0	1	0	0	140	96	80	56	2.88	5.59	79.4	5.23	4.02	0.94	0
732	1	44	331.5	1	1	80	22.55	0	0	0	0	0	0	0	120	82	16	21	1.3	4.7	74.9	5.78	2.96	1.4	1
733	1	59	422.7	1	1	93	25.65	0	0	0	0	0	0	0	120	78	28	21	1.35	4.94	73.7	4.94	3.29	1.09	0
734	1	60	288.9	1	0	95	28.34	1	0	1	1	1	1	0	115	80（今	22	17	2.1	5.62	90.32	4.89	3.24	1.05	0
735	1	57	383.8	1	1	91	27.38	1	1	0	0	1	0	1	120	80	19	18	5.17	6.29	67.1	5.34	3.29	1.07	0
736	1	58	523.9	1	1	75	20.81	0	0	0	0	0	0	0	100	65	20	23	1.33	5.73	83.3	4.94	4.09	1.46	0
737	1	41	392.7	1	1	87	23.84	0	0	0	0	1	0	0	130	80	28	24	5.07	3.48	64.2	5.65	1.48	0.92	1
738	1	46	433.5	1	1	90	25.73	0	0	0	0	0	0	0	116	80	34	24	1.55	4.9	81	5.59	3.33	1.08	1
739	1	51	495.5	1	1	89	27.93	1	0	0	0	1	0	0	140	100	28	16	2.84	4.2	73	5.87	2.5	0.82	1
740	1	56	397.2	1	1	88	26.44	0	0	0	0	0	0	0	110	70	31	26	1.86	5.47	69.9	5.41	3.64	1.17	1
741	1	50	361	1	1	89	25.61	1	1	0	0	0	0	0	130	80	21	22	1.28	5.09	74.8	4.86	3.62	1.17	0
742	1	59	337.9	1	1	92	25.18	0	0	0	0	0	0	0	110	70	17	21	0.81	5.66	63.9	5.17	3.81	1.41	0
743	1	58	419.5	1	0	91	24.54	1	0	0	0	0	0	0	140	100	30	27	1.75	3.48	77.5	5.02	1.7	1.09	1
744	1	56	455.3	1	1	93	25.26	0	0	0	0	0	0	0	115	84	21	18	1.7	4.84	75.9	5.61	3.23	1.13	1
745	1	64	383.1	1	1	93	28.65	1	1	0	0	1	1	1	110	80	12	13	1.89	4.31	92.5	6.96	2.6	1.01	0
746	1	60	357	1	1	83	20.2	0	0	0	0	0	0	0	110	70	14	14	0.91	5.05	68.3	4.89	3.45	1.24	1
747	1	44	414.6	1	1	88	26.08	0	0	0	0	0	0	0	110	70	25	21	1.63	3.78	82.2	5.11	2.43	0.95	0
748	1	44	438.5	1	1	83	24.62	0	0	0	0	0	0	0	110	70	27	18	0.83	3.82	83.1	5.9	2.38	1.11	0
749	1	45	449.5	1	1	101	28.61	0	0	0	0	1	0	0	110	80	28	20	2.84	4.63	82.4	4.95	3.2	0.94	0
750	1	31	422.7	1	1	110	34.55	0	0	0	0	0	0	0	120	80	51	26	1.74	5.22	94.6	5.34	3.83	0.84	0
751	1	59	388.9	1	1	95	24.66	1	1	1	0	1	0	1	135	86	23	21	2.36	5.19	84.1	7.3	3	1.25	0
752	1	48	425.4	1	1	87	24.42	0	0	0	0	0	0	0	130	90	15	15	1.33	4.7	64.9	5.1	2.92	1.45	1
753	1	59	351.2	1	0	80	23.55	0	0	0	0	0	0	0	110	70	14	18	1.58	3.51	88	7.68	1.87	0.89	0
754	1	56	389.6	1	1	93	26.15	0	0	0	0	0	0	0	115	70	26	21	1.37	4.98	92.4	5.32	3.38	1.32	0
755	1	54	441.3	1	1	87	23.88	1	1	0	0	1	0	0	110	80	32	22	2.27	4.97	91	5.39	3.19	0.98	1
756	1	56	445.2	1	1	89	28.04	0	0	0	0	0	0	0	120	80	15	20	1.92	7.92	91.7	5.48	5.43	1.14	0
757	1	62	663.7	1	1	86	28.46	0	0	0	0	1	0	1	120	80	26	21	3.4	5.24	96.6	6.6	3.1	1.06	0
758	1	43	442.5	1	0	97	27.7	0	0	0	0	0	0	0	120	80	18	20	1.37	5.5	85.5	5.07	3.79	1.28	1
759	1	58	368.7	1	1	84	23.92	0	0	0	0	1	0	0	120	90	28	22	2.28	5.33	91	5.66	3.32	1.15	1
760	1	52	485.8	1	1	97	29.77	1	0	1	0	1	1	1	140	100	100	64	2.16	4.86	82.5	7.39	3.33	0.94	0
761	1	55	334.2	1	1	91	23.94	0	0	0	0	1	0	0	110	70	44	28	2.47	3.51	90.2	5.28	1.71	0.87	1
762	1	40	409.7	1	1	93	28.54	0	0	0	0	1	0	0	120	80	63	40	3.58	5.05	76.3	5.16	3.02	0.88	1
763	1	62	371.2	1	1	90	23.18	0	0	0	0	0	0	0	110	70	38	25	0.75	4.14	73.5	5.34	2.73	1.29	0
764	1	58	313	1	1	84	25.21	0	0	1	0	0	0	0	130	80	37	32	1.28	4.92	76.4	8.1	3.62	0.99	0
765	1	61	353.4	1	1	76	22.31	0	0	0	0	1	0	0	110	70	20	19	2.86	5.92	56.4	6.17	3.98	1.24	0
766	1	63	350.8	1	1	92	24.16	0	0	0	0	1	1	0	110	75	35	24	2.19	4.65	82.1	5.27	3.01	0.99	0
767	1	47	371.2	1	1	99	31.83	1	0	0	0	1	1	1	130	90	96	45	2.18	4.19	74.1	6.3	2.77	0.94	1
768	1	38	389.5	1	1	95	27.1	0	0	0	0	0	0	0	130	70	40	22	1.27	3.4	72.9	6	2.18	0.91	0
769	1	35	527.2	1	1	94	28.09	0	0	0	0	0	0	0	120	85	107	46	1.58	4.32	73.4	5.52	2.82	1.01	0
770	1	56	420.6	1	1	91	25.1	0	0	0	0	1	0	0	110	70	15	16	2.27	4.34	70.3	5.67	2.52	1	0
771	1	56	356.2	1	1	94	27.08	0	0	1	1	1	0	0	114	76	28	19	2.27	5.2	67.06	5.47	3.36	1.2	0
772	1	53	377.2	1	0	78	22.41	0	0	0	0	1	0	0	110	74	17	17	3.06	4.44	72.44	5.26	2.58	1.24	0
773	1	46	570.4	1	1	100	32.24	1	0	1	0	1	0	1	135	90	89	59	2.79	5.41	74.8	8.02	3.42	1.26	0
774	1	59	373.9	1	0	91	28.24	0	0	0	0	0	0	1	126	84	35	27	1.87	4.49	74.1	6.6	2.67	1.39	0
775	1	59	323.7	1	1	83	25.62	1	1	0	0	1	1	0	130	85	26	26	1.35	4.55	72.06	4.92	2.96	1.21	1
776	1	60	360.2	1	0	90	28.07	1	1	0	0	0	0	0	120	80	11	20	1.21	4.72	81.91	4.25	3.58	0.93	0
777	1	51	520.4	1	1	94	25.4	0	0	0	0	1	1	0	110	76	17	24	1.81	5.02	104.8	4.45	3.32	1.43	0
778	1	63	429.2	1	1	97	29.75	1	1	0	0	0	0	1	125	80	23	20	1.3	4.65	63.21	4.27	2.33	0.87	0
779	1	58	384	1	1	88	25.61	0	0	0	0	1	0	0	122	84	25	17	2.39	5.15	67.5	5.55	3.16	1.29	0
780	1	46	434.2	1	1	87	26.77	1	0	0	0	0	0	0	130	100	44	22	0.69	4.86	73.26	4.78	3.45	1.03	1
781	1	44	418.9	1	1	81	23.32	0	0	0	0	0	0	0	140	90	29	24	1.87	5.35	71.7	5.39	3.64	1.08	0
782	1	60	411.7	1	1	95	27.85	1	1	0	0	0	0	0	120	80	27	17	1.17	5.72	72.2	5.77	4	1.42	0
783	1	49	338.3	1	1	81	22.42	0	0	0	0	0	0	0	120	80	43	28	1.07	5.84	73.5	5.73	3.99	1.53	0
784	1	53	210.1	1	1	92	29.57	0	0	0	0	0	0	0	125	90	9	18	0.94	4.44	89.1	4.16	2.83	0.99	0
785	1	45	422.8	1	1	80	24.22	1	0	0	0	1	0	0	130	95	21	21	2.99	5.22	91.1	5.71	3.02	1.01	1
786	1	59	290.5	1	0	92	26.13	0	0	0	0	0	0	0	120	80	24	28	1.09	4.65	79.1	5.25	2.83	1.53	1
787	1	46	418.2	1	1	92	27.03	0	0	0	0	0	0	0	120	80	40	32	1.56	4.05	91.1	4.89	2.45	0.98	0
788	1	45	382.3	1	1	87	24.56	0	0	0	0	1	1	0	120	85	27	22	1.89	4.46	65.9	5.2	2.66	0.95	1
789	1	58	484.7	1	1	94	28.39	0	0	0	0	1	1	0	125	80	32	21	1.9	4.54	96.8	5.28	3.95	1.02	1
790	1	36	267.2	1	1	97	20.33	0	0	0	0	0	0	0	110	75	65	32	1.09	4.6	79.8	5.29	2.97	1.32	0
791	1	41	380.2	1	1	93	30.97	0	0	0	0	0	0	0	120	80	126	58	1.49	6.2	74.22	5.3	3.41	1.15	0
792	1	62	379.6	1	1	84	23.89	0	0	0	0	1	0	0	100	65	20	26	2.3	4.93	80.4	4.82	2.4	0.88	1
793	1	38	361.1	1	1	91	28.08	0	0	0	0	0	0	0	125	80	38	24	2.35	4.62	82.1	4.38	2.75	1	0
794	1	54	294.2	1	1	90	25.09	0	0	1	0	1	0	1	95	65	31	18	6.12	6.83	79.6	7.84	2.76	1.13	1
795	1	57	423.1	1	1	84	23.83	0	0	0	0	0	0	0	116	78	67	38	2.83	4.23	93.1	3.98	4.83	1.23	1
796	1	62	344.5	1	1	101	27.38	1	1	0	0	1	1	1	130	85	17	20	1.41	4.4	77.02	6.59	2.37	1.05	1
797	1	60	309.5	1	1	96	28.09	0	0	0	0	1	1	0	120	80	31	15	1.92	3.54	92.7	6.02	1.71	1.21	1
798	1	47	203.7	1	1	88	24.1	0	0	0	0	0	0	0	100	70	56	15	0.51	5.11	77.9	5.73	3.5	1.25	1
799	1	62	336.4	1	1	95	27.9	0	0	0	0	0	0	0	110	70	24	21	1.18	4.53	80.56	5.43	2.92	1.11	0
800	1	63	287.3	1	1	95	25.89	1	0	0	0	0	0	0	130	90	43	27	1.29	4.64	76.6	5.22	3.26	1.05	0
801	1	31	448.6	1	1	78	23.26	0	0	0	0	0	0	0	110	75	12	21	1.38	3.96	64.9	4.95	2.16	1.6	0
802	1	39	207.7	1	1	91	28.54	0	0	0	0	1	0	0	120	80	37	20	4.66	4.27	39.63	4.81	1.93	1.6	0
803	1	51	431.5	1	1	90	25.99	0	0	0	0	1	1	0	110	75	58	31	1.37	6.05	75.4	4.84	4.22	1.3	0
804	1	31	198.6	1	1	89	26.85	0	0	0	0	0	0	0	120	80	14	19	0.9	3.88	71.6	5.44	2.26	1.28	0
805	1	64	508	1	1	102	29.39	0	0	0	0	1	0	1	110	70	31	20	2.52	4.52	79.1	6.23	2.68	0.97	1
806	1	57	476	1	1	96	28.08	1	0	0	0	0	0	0	130	90	18	29	1.4	5.12	69.1	6.96	3.47	1.12	0
807	1	59	404.3	1	1	82	22.84	0	0	0	0	0	0	0	120	80	24	25	1.38	5.14	92.1	5.34	3.56	1.1	0
808	1	56	352.5	1	0	92	27.22	0	0	0	0	0	0	0	120	88	31	22	0.72	5.68	84.1	5.33	1.37	1.55	0
809	1	53	281.6	1	1	96	29.76	1	0	0	0	0	0	0	140	100	53	21	0.73	7.58	70.31	5.02	2.83	1.3	1
810	1	53	366.6	1	1	95	29.06	0	0	0	0	1	0	0	110	70	50	44	3.23	4.31	68.76	4.67	2.75	1	1
811	1	37	355.7	1	1	87	26.9	0	0	0	0	1	0	0	115	80	44	22	2.87	4.6	70.38	4.27	2.94	1.22	0
812	1	57	362.7	1	1	90	26.13	1	0	0	0	1	1	0	130	90	8	31	0.47	4.11	59.2	6.56	2.9	1.06	1
813	1	41	323.3	1	1	87	26.2	0	0	0	0	0	0	0	110	70	18	24	1.15	4.54	79	5.16	3.37	1.06	0
814	1	41	454.4	1	1	94	27.25	0	0	0	0	0	0	0	130	90	38	37	1.65	5.09	50.79	9.01	2.11	1.19	1
815	1	58	397.8	1	1	95	27.92	0	0	0	0	0	0	0	120	80	41	50	1.85	6.19	97.2	6	4.22	1.24	0
816	1	57	402.9	1	1	87	27.85	1	0	0	0	1	0	0	140	90	23	27	2.47	4.42	59.5	5.16	2.36	2.12	1
817	1	48	446.6	1	1	99	31.24	0	0	0	0	1	0	0	125	90	84	40	3.57	4.96	93.9	5.36	0.88	0.64	1
818	1	60	302.2	1	1	89	26.35	0	0	1	1	0	0	0	120	70	18	31	15.91	9.24	44.6	4.83	0.92	1.42	0
819	1	60	483.8	1	1	96	28.22	1	1	0	0	0	0	1	120	84	34	22	1.84	4.27	116	6.26	2.7	1.11	0
820	1	47	462.6	1	1	93	30.07	1	0	0	0	0	0	0	140	100	55	29	1.97	6.17	80.6	5.14	4.45	1.3	0
821	1	47	349.9	1	1	90	24.86	0	0	0	0	1	0	0	125	80	32	22	2.41	5.12	75.7	5.71	3.24	1.14	0
822	1	60	290.6	1	1	85	25.59	0	0	0	0	1	0	0	140	88	45	24	2.59	3.57	80.7	5.18	1.41	0.97	1
823	1	55	406	1	1	90	27.19	0	0	0	0	0	0	0	110	70	40	28	2.2	6.71	69.4	5.56	4.59	1.56	0
824	1	50	431.7	1	1	84	24.82	0	0	0	0	1	1	0	110	74	28	17	2.13	4.61	79.1	5.18	2.45	1.7	0
825	1	64	511.5	1	1	96	28.09	1	0	0	0	1	1	0	130	94	39	28	2.13	5.22	85.1	5.79	3.34	1.18	1
826	1	55	394.2	1	1	89	25.01	1	0	0	0	1	0	1	135	90	14	17	2.58	4.99	99.2	6.63	3.16	1.11	0
827	1	58	332.3	1	1	81	25.61	0	0	0	0	0	0	0	110	72	19	18	0.86	5.59	96.7	4.35	4.01	1.26	1
828	1	58	429.6	1	1	87	23.88	0	0	0	0	1	1	0	120	70	73	39	2.03	5.19	76.1	5.45	3.24	1.34	0
829	1	57	295.3	1	1	85	24.48	1	1	0	0	0	0	0	120	80	24	21	1.01	5.45	79.5	5.11	3.21	1.95	0
830	1	44	303.4	1	1	77	24.86	0	0	0	0	0	0	0	120	80	22	19	1.56	4.38	70.6	5.12	2.43	1.34	1
831	1	51	390.6	1	0	88	27.27	0	0	0	0	0	0	0	110	80	47	38	1.28	3.63	73.4	5.96	2.25	1.1	0
832	1	55	583.4	1	1	92	28.65	0	0	0	0	0	0	0	120	82	47	22	1.37	4.04	120.7	5.76	2.44	1.18	0
833	1	51	398.5	1	1	97	27.68	1	0	0	0	1	0	0	120	90	41	31	3.14	5.61	91.1	6	3.78	1.16	0
834	1	39	443	1	1	91	27.01	0	0	0	0	1	0	0	120	80	44	19	4.5	4.31	73.9	4.81	2.03	0.78	1
835	1	51	381.9	1	1	86	25.69	0	0	0	0	0	0	0	110	70	35	32	1.17	4.45	64.4	6.06	3.24	0.88	1
836	1	50	341.5	1	1	83	25.69	0	0	0	0	0	0	0	110	80	42	28	1.03	4.84	82.8	5.27	3.44	1.22	0
837	1	55	254.6	1	1	85	23.31	0	0	0	0	1	0	0	130	80	48	30	4.39	5.26	78.3	5.59	2.09	1.1	1
838	1	57	414.6	1	1	89	22.66	0	0	0	0	1	0	0	106	70	38	21	2.6	5.29	83.1	5.2	3.23	1.11	1
839	1	44	377.3	1	1	102	32.83	1	1	1	0	0	0	1	120	84	27	19	1.45	4.01	65.9	7.42	2.63	1.04	1
840	1	32	296.3	1	1	90	25.69	0	0	0	0	0	0	0	124	80	185	53	1.04	4.68	64	4.85	3.4	1.16	1
841	1	60	438.4	1	1	78	24.22	0	0	0	0	1	0	0	140	92	23	21	2.38	5.34	78.2	5.25	3.48	1.17	0

## Sheet: Sheet2
gg=2,123	2005012883	2005012883			gg=1,123	2005000709	2005000709		2005000709
	2006011226	2006011226				2005006091	2005006091		2005003379
	2006016320	2006016320				2005007324	2005007324		2005004644
						2005008602	2005008602		2005005678
		2005005807				2005015932	2005015932		2005006091
124	2005005807	2005008462				2005017339	2005017339		2005006872
	2005008462	2005059035				2005055962	2005055962		2005007324
	2005012883	2006034089				2005066842	2005066842		2005007750
	2005059035	2006068017				2006007495	2006007495		2005008576
	2006011226	2007025068				2006008835	2006008835		2005008602
	2006034089	2007059706				2006011245	2006011245		2005009333
	2006068017	2005055666				2006018770	2006018770		2005009471
	2007025068	2006017228				2006027198	2006027198		2005009734
	2007059706	2006018883				2006032329	2006032329		2005009791
		2006049415				2006034094	2006034094		2005013449
	2005005807	2007010183				2006037381	2006037381		2005015117
	2007025068	2007020891				2006045032	2006045032		2005015932
		2007031428				2006061232	2006061232		2005016756
		2006067304				2006061976	2006061976		2005017339
134	2005012883	2006007404				2007015035	2007015035		2005025618
	2005055666					2007022513	2007022513		2005026091
	2006011226					2007023070	2007023070		2005028759
	2006017228					2007023592	2007023592		2005029267
	2006018883					2007040288	2007040288		2005035108
	2006049415					2007041727	2007041727		2005036604
	2007010183					2007051414	2007051414		2005039433
	2007020891					2007064836	2007064836		2005039492
	2007031428					2007071700	2007071700		2005043146
						2007077142	2007077142		2005043283
	2006067304								2005046354
					124	2005003379	2005003379		2005047103
						2005004644	2005004644		2005048800
234	2005012883					2005005678	2005005678		2005052293
	2006007404					2005006091	2005006872		2005052464
	2006011226					2005006872	2005008576		2005055962
						2005008576	2005009333		2005059411
						2005009333	2005009471		2005060588
						2005009471	2005009734		2005062014
						2005009734	2005013449		2005062152
						2005013449	2005025618		2005066842
						2005015932	2005029267		2006000382
						2005017339	2005035108		2006003151
						2005025618	2005039433		2006005419
						2005029267	2005052293		2006006167
						2005035108	2006003151		2006006564
						2005039433	2006006564		2006006626
						2005052293	2006006626		2006007346
						2005055962	2006007377		2006007377
						2005066842	2006010160		2006007495
						2006003151	2006011578		2006008835
						2006006564	2006011740		2006010160
						2006006626	2006011856		2006010163
						2006007377	2006011858		2006011245
						2006007495	2006013179		2006011578
						2006008835	2006013315		2006011740
						2006010160	2006018606		2006011856
						2006011578	2006022374		2006011858
						2006011740	2006024755		2006012525
						2006011856	2006025825		2006013179
						2006011858	2006028250		2006013315
						2006013179	2006030842		2006014123
						2006013315	2006035922		2006017546
						2006018606	2006036822		2006018606
						2006018770	2006045485		2006018770
						2006022374	2006046407		2006018793
						2006024755	2006053274		2006022374
						2006025825	2006053342		2006024755
						2006027198	2006057442		2006025825
						2006028250	2006061089		2006027198
						2006030842	2006068004		2006028250
						2006032329	2006073359		2006030842
						2006034094	2007002106		2006032329
						2006035922	2007002808		2006034094
						2006036822	2007007478		2006035922
						2006037381	2007012859		2006036822
						2006045485	2007014055		2006037381
						2006046407	2007023083		2006038277
						2006053274	2007031380		2006038918
						2006053342	2007038001		2006045032
						2006057442	2007039000		2006045485
						2006061089	2007040326		2006046407
						2006061976	2007042648		2006047303
						2006068004	2007054833		2006053274
						2006073359	2007056271		2006053342
						2007002106	2007057115		2006053520
						2007002808	2007059325		2006056014
						2007007478	2007064378		2006057442
						2007012859	2007068193		2006060291
						2007014055	2007073640		2006061089
						2007015035	2005043283		2006061232
						2007022513	2005062014		2006061976
						2007023070	2006038277		2006062797
						2007023083	2005007750		2006066077
						2007023592	2005009791		2006067067
						2007031380	2005015117		2006068004
						2007038001	2005016756		2006073359
						2007039000	2005027084		2007002106
						2007040326	2005028759		2007002808
						2007041727	2005032759		2007007478
						2007042648	2005036604		2007008358
						2007051414	2005039492		2007012859
						2007054833	2005043146		2007014055
						2007056271	2005046354		2007015035
						2007057115	2005047103		2007015138
						2007059325	2005048800		2007022513
						2007064378	2005050657		2007023070
						2007068193	2005052464		2007023083
						2007071700	2005059411		2007023592
						2007073640	2005060164		2007031380
							2005060588		2007038001
						2005009333	2005062152		2007039000
						2005015932	2006000382		2007040288
						2005035108	2006005419		2007040326
						2005043283	2006006167		2007041727
						2005062014	2006007346		2007042496
						2006006564	2006010163		2007042648
						2006013179	2006011611		2007046032
						2006024755	2006012525		2007049526
						2006032329	2006013092		2007051414
						2006038277	2006013178		2007052549
						2006045485	2006017546		2007054833
						2006046407	2006018793		2007056271
						2007002106	2006036124		2007057115
						2007007478	2006038918		2007059325
						2007015035	2006045713		2007060201
							2006047303		2007064378
							2006053423		2007064836
					134	2005006091	2006056014		2007068193
						2005007750	2006060291		2007071700
						2005009791	2006062797		2007073640
						2005015117	2006065860		2007077142
						2005015932	2006066077
						2005016756	2006067067
						2005017339	2007008358
						2005027084	2007008719
						2005028759	2007015138
						2005032759	2007019036
						2005036604	2007046032
						2005039492	2007049526
						2005043146	2007052549
						2005046354	2007054284
						2005047103	2005026091
						2005048800	2006014123
						2005050657	2006053520
						2005052464	2007042496
						2005055962	2007060201
						2005059411
						2005060164
						2005060588
						2005062152
						2005066842
						2006000382
						2006005419
						2006006167
						2006007346
						2006007495
						2006008835
						2006010163
						2006011611
						2006012525
						2006013092
						2006013178
						2006017546
						2006018770
						2006018793
						2006027198
						2006032329
						2006034094
						2006036124
						2006037381
						2006038918
						2006045713
						2006047303
						2006053423
						2006056014
						2006060291
						2006061976
						2006062797
						2006065860
						2006066077
						2006067067
						2007008358
						2007008719
						2007015035
						2007015138
						2007019036
						2007022513
						2007023070
						2007023592
						2007041727
						2007046032
						2007049526
						2007051414
						2007052549
						2007054284
						2007071700
						2005007750
						2005015932
						2005016756
						2005026091
						2005028759
						2005036604
						2005039492
						2005047103
						2006005419
						2006014123
						2006032329
						2006053520
						2007008719
						2007015035
						2007015138
						2007042496
						2007060201
					234	2005006091
						2005007750
						2005015932
						2005017339
						2005055962
						2005066842
						2006007495
						2006008835
						2006018770
						2006027198
						2006032329
						2006034094
						2006037381
						2006056014
						2006060291
						2006061976
						2007015035
						2007022513
						2007023070
						2007023592
						2007041727
						2007051414
						2007052549
						2007071700
						2005007750
						2005015932
						2006032329
						2007015035
						2007042496
